# Supplementary material for: Transcriptome Sequencing and Mass Spectrometry Reveal Genes Involved in the Non-mendelian Inheritance-Mediated Feather Growth Rate in Chicken
Source: Biochem Genet. 2024 Jan 27;62(5):4120–36. doi: 10.1007/s10528-023-10643-y (PMC11427531; doi:10.1007/s10528-023-10643-y)
Supplement: Supplementary file 2 — Supplementary file2 (XLSX 26 KB) [file 10528_2023_10643_MOESM2_ESM.xlsx]

## Sheet: sheet1
Supplemental Table 2. DEGs in EC vs. LC.
AccID	log2FC	Pvalue	FDR	Style	EC1	EC2	EC3	LC1	LC2	LC3
KCND2	-1.03264	0.0386936	0.855453	down	12	12	15	23	33	34
STX2	1.03456	0.0420927	0.855453	up	568	959	1203	552	137	738
ENSGALG00000048247	-3.00575	0.0231484	0.855453	down	0	1	2	11	8	6
BLK	1.60579	0.0257108	0.855453	up	14	18	13	4	6	7
NKAIN3	1.12464	0.000493705	0.183128	up	119	90	125	41	55	79
KCNS1	2.75881	0.0400453	0.855453	up	3	5	11	1	1	1
TBX19	1.01378	0.041031	0.855453	up	46	25	50	19	31	17
SCN11A	2.17492	0.00356739	0.474172	up	67	21	229	34	10	25
BCAN	1.3097	0.0221673	0.855453	up	28	16	29	10	11	12
BCHE	1.14464	0.0224891	0.855453	up	765	1115	1497	914	261	355
FAM49A	1.06831	0.0406023	0.855453	up	3348	4246	4457	2494	506	3255
ENSGALG00000049448	2.49204	0.00754437	0.684425	up	17	49	5	4	4	7
CAB39L	-1.01955	0.00230755	0.412496	down	142	226	444	449	553	787
SLC35G1	1.07946	0.00562464	0.596092	up	134	169	132	80	46	105
ENSGALG00000037435	2.02105	0.000156773	0.129225	up	31	55	57	8	9	23
SUSD3	1.03235	0.00208295	0.40136	up	120	80	119	49	73	54
DCT	1.03848	0.00426413	0.516835	up	172	458	346	159	213	154
DYNC2LI1	1.2445	0.00162759	0.360427	up	160	221	421	77	93	206
C7	1.53986	0.00028238	0.156328	up	151	310	153	91	61	83
SOCS2	-1.13324	1.81e-06	0.0036185	down	286	250	270	541	838	632
ENSGALG00000035100	-1.16815	0.00357938	0.474172	down	2410	1932	4408	5302	12249	4020
SLC7A14	-1.42066	0.00136125	0.320586	down	26	81	109	124	296	221
ENSGALG00000050753	-1.66025	0.00184227	0.390178	down	13	34	94	102	156	219
CHIA	-2.74941	0.0257898	0.855453	down	2	4	0	2	30	19
CYP1C1	-1.00661	0.00260232	0.415167	down	38	63	76	84	173	144
NMNAT3	1.79326	0.0386978	0.855453	up	7	20	10	4	4	4
ENSGALG00000047026	-1.08936	0.0210876	0.855453	down	150	103	244	208	754	230
ENSGALG00000049686	-1.73088	0.0123322	0.756472	down	9	6	46	30	108	81
ENSGALG00000001697	3.80282	8.83e-06	0.0130961	up	42	15	30	3	3	1
PDZK1IP1	-1.36032	0.00957232	0.699628	down	16	55	38	86	162	63
MEIOB	4.17061	0.0268014	0.855453	up	11	4	1	0	1	0
ENSGALG00000014965	-1.59477	3.12e-05	0.0386243	down	18	17	24	53	72	75
POT1	1.18132	0.00393096	0.492697	up	370	358	473	206	86	291
CRLF2	1.74631	0.000536873	0.194283	up	36	34	43	15	10	12
RLBP1	-1.4333	0.0283418	0.855453	down	5	13	9	21	42	19
SLC5A11	-1.68387	3.01e-05	0.0386243	down	82	47	65	185	364	163
ENSGALG00000048696	-1.21733	0.0296218	0.855453	down	468	177	168	555	1356	337
CYP2AB1	1.24244	0.0280117	0.855453	up	88	26	43	23	27	27
ENSGALG00000050862	-1.46489	0.00515713	0.55934	down	11	15	12	22	43	57
ENSGALG00000050836	-1.27975	0.0391132	0.855453	down	128	231	83	142	947	218
ENSGALG00000050888	-1.62263	0.0258551	0.855453	down	7	6	12	25	48	11
ENSGALG00000047224	-5.2794	0.00468326	0.536452	down	0	0	0	1	12	13
ENSGALG00000000560	-1.16265	0.000144942	0.129225	down	143	279	384	470	845	677
PAQR8	-1.07095	0.00762602	0.684425	down	20	18	35	49	57	63
ENSGALG00000046212	1.00245	0.0491926	0.855453	up	29	42	37	13	15	34
RXRG	-1.07137	0.0120215	0.756472	down	28	38	91	87	165	105
ENSGALG00000010223	1.50244	0.0185061	0.843893	up	31	48	20	14	7	19
SSTR2	-1.62166	0.0120968	0.756472	down	13	103	225	183	425	524
CHRM2	1.80796	0.043508	0.855453	up	9	9	19	6	3	2
IYD	1.08392	0.041373	0.855453	up	33	31	28	8	18	25
SLC24A4	1.02502	0.00118887	0.289168	up	826	705	1916	513	567	747
PTGDS	-1.69917	3.91e-07	0.00145072	down	93	153	199	296	522	827
PTGFR	1.01719	0.000404591	0.166261	up	165	216	219	106	86	138
ENSGALG00000047480	1.43284	0.0170073	0.821947	up	28	29	21	6	10	18
KCTD4	1.36537	0.0259021	0.855453	up	49	22	28	18	15	10
ENSGALG00000051063	-1.28419	0.0263782	0.855453	down	6	10	14	18	27	37
ENSGALG00000016648	-2.13338	0.00291344	0.432267	down	4	3	9	31	22	21
ETV7	-2.5458	0.00765752	0.684425	down	2	1	4	19	13	11
KERA	1.77994	0.0181712	0.838215	up	19	22	16	10	4	4
DNAJC6	1.04753	0.0088624	0.688022	up	154	159	91	49	74	109
CFAP99	1.43255	0.0355932	0.855453	up	15	13	21	7	5	8
ENSGALG00000052583	1.48664	0.032398	0.855453	up	42	31	12	14	10	11
ENSGALG00000014252	1.72127	0.0145686	0.777649	up	25	31	14	6	5	14
ENSGALG00000053886	1.58941	0.00650906	0.639569	up	76	613	248	89	105	161
COL9A1	-1.33786	0.041931	0.855453	down	5	7	12	24	25	16
ENSGALG00000003557	-1.04381	0.0107456	0.736443	down	77	284	223	303	579	472
ENSGALG00000051123	-7.02724	3.59e-06	0.00591036	down	0	0	0	6	58	22
ENSGALG00000003466	1.00735	0.00185325	0.390178	up	154	110	226	69	120	82
TARP	1.99236	0.0351751	0.855453	up	16	30	4	4	3	8
UGGT2	1.29031	0.00047598	0.18108	up	861	799	940	413	200	567
ENSGALG00000040434	-1.02162	0.0233432	0.855453	down	142	378	809	623	916	1371
NOG	-1.46321	0.0439754	0.855453	down	2	6	12	18	21	20
ENSGALG00000051095	-2.63891	0.038628	0.855453	down	22	31	13	12	53	463
OTX1	-1.18753	0.0309408	0.855453	down	14	24	16	38	73	28
ENSGALG00000050182	-6.23365	0.000239651	0.154596	down	0	0	0	14	2	31
ENSGALG00000050177	1.11887	0.0202663	0.855453	up	47	156	124	58	67	38
WNT8A	-1.07385	0.0272613	0.855453	down	34	14	62	71	106	74
ENSGALG00000049122	1.23907	0.0455297	0.855453	up	19	26	27	15	6	12
CPNE7	1.02093	0.000613965	0.204467	up	223	168	172	81	124	115
OMD	-1.8803	0.0341588	0.855453	down	5	16	9	37	5	83
ENSGALG00000013101	1.10395	0.025535	0.855453	up	42	64	79	12	54	33
EYA2	1.64024	1.95e-06	0.0036185	up	734	527	410	139	269	227
UFM1	1.13834	0.00329319	0.460954	up	682	1228	1419	586	283	766
CEP55	1.02936	0.00839167	0.688022	up	157	127	176	61	53	144
ENSGALG00000049097	-1.68869	0.00229926	0.412496	down	130	49	215	338	851	199
GABRA5	-1.73795	0.000151041	0.129225	down	19	29	47	124	66	149
ENSGALG00000039659	1.62202	4.86e-05	0.051558	up	241	361	475	134	63	182
ENSGALG00000002395	2.89663	0.00575065	0.600862	up	16	11	10	0	2	4
CNIH3	1.7843	0.0360622	0.855453	up	5	21	35	9	4	5
ENSGALG00000016964	2.71861	0.0145385	0.777649	up	8	9	13	2	0	3
TRPM3	-1.09456	0.00760123	0.684425	down	28	30	54	64	67	136
IL20RB	-1.26503	0.000307353	0.156328	down	23	43	43	73	117	104
TMEM61	-1.50845	0.0402913	0.855453	down	5	10	4	10	27	27
ENSGALG00000049374	-3.62592	0.0122163	0.756472	down	0	1	1	8	14	5
ENSGALG00000051635	1.8408	0.0255834	0.855453	up	33	70	43	12	1	34
RAMP3	1.00893	0.00689853	0.657766	up	61	82	111	53	38	45
ENSGALG00000026655	-1.49321	0.0144952	0.777649	down	14	72	34	44	162	196
ENSGALG00000040949	-3.71328	0.0183119	0.840637	down	0	0	2	3	18	8
WNT2	-1.16346	0.0110917	0.746661	down	12	18	22	35	38	57
ENSGALG00000052883	1.64679	0.000425822	0.166261	up	53	44	39	13	20	17
ENSGALG00000049213	-1.01518	0.00761351	0.684425	down	519	1234	1229	1595	3553	1557
ENSGALG00000049247	-2.06019	0.0379905	0.855453	down	10	4	4	11	74	6
CCKBR	-1.21798	0.0221045	0.855453	down	10	8	22	27	39	36
SYNDIG1L	-1.68522	0.0230695	0.855453	down	2	8	19	16	54	32
AOX1	1.30435	0.00021144	0.147246	up	365	391	286	174	109	191
ENSGALG00000044739	-2.69262	0.0277965	0.855453	down	2	0	2	4	14	12
ENSGALG00000032749	1.11453	0.0465393	0.855453	up	172	94	67	39	110	35
EDCH1	-1.39804	0.0071957	0.667266	down	40	143	171	158	620	269
EDCH2	-1.47608	0.002836	0.429646	down	123	563	397	714	1892	788
EDCH3	-1.55007	9.1e-05	0.0899623	down	361	819	634	1223	3400	1441
ENSGALG00000032721	-1.03206	0.0380657	0.855453	down	548	2278	1286	1777	5649	2243
ITGBL1	-1.01937	0.00848669	0.688022	down	21	41	32	56	84	75
FGF22	-1.01519	0.0107949	0.736443	down	39	24	33	51	97	75
HSD3B1	-1.31878	0.000556108	0.196452	down	163	230	393	888	457	691
ENSGALG00000017040	-1.98465	3.51e-07	0.00145072	down	91	163	326	908	625	851
TNR	-1.70025	0.00483885	0.539804	down	13	8	15	16	69	52
C12orf74	2.65284	0.00236811	0.41336	up	13	23	73	10	1	6
GAP43	2.47715	0.0442721	0.855453	up	30	8	1	1	4	4
ENSGALG00000044942	-1.92103	0.00806666	0.688022	down	2	6	7	20	17	25
TMEM158	1.21802	0.0475933	0.855453	up	15	40	105	17	25	31
ENSGALG00000044811	-3.22584	0.0174883	0.826349	down	0	2	1	16	9	4
ZFPM2	-1.11394	0.0405528	0.855453	down	12	9	26	35	28	47
CORO6	-1.70627	0.00389843	0.492697	down	6	33	34	102	91	56
CORIN	1.04153	4.37e-09	6.48e-05	up	1900	2011	2543	1055	1080	1351
ENSGALG00000054136	-2.10115	0.00102647	0.276905	down	3	8	18	49	30	51
UPK1B	-1.84393	7.54e-07	0.00186448	down	122	56	72	293	312	433
ENSGALG00000043872	1.55328	0.0312744	0.855453	up	14	23	18	2	10	10
ENSGALG00000054492	-1.27931	0.0193604	0.855453	down	98	29	60	152	86	287
PROK2	1.34845	0.00949996	0.699628	up	81	62	35	30	27	23
ENSGALG00000054442	3.23883	0.0024778	0.415167	up	11	16	13	0	1	4
MYF5	-3.99212	0.0209006	0.855453	down	1	0	0	6	10	3
ENSGALG00000054397	-2.0326	0.0305968	0.855453	down	2	1	11	7	29	27
ENSGALG00000054787	1.35385	0.0490754	0.855453	up	36	31	81	34	6	18
ENSGALG00000015183	1.07219	0.0361812	0.855453	up	177	79	111	91	38	62
AVR2	-1.43429	0.0353472	0.855453	down	15	31	12	14	75	104
LRIT1	-4.62049	0.0174842	0.826349	down	0	0	0	2	7	7
ENSGALG00000028357	1.0087	0.0137209	0.768072	up	41	90	101	43	38	44
ENSGALG00000027090	1.95278	0.0119652	0.756472	up	118	10	79	16	11	35
ENSGALG00000054689	-2.98938	0.0438769	0.855453	down	0	0	3	9	11	4
ENSGALG00000054682	1.53147	0.0111982	0.746661	up	47	20	27	13	13	11
STK32A	1.40038	0.000350057	0.157388	up	115	142	80	47	46	53
OPRL1	-1.13336	0.0217518	0.855453	down	25	20	26	38	40	102
GRIA4	3.62913	5.69e-07	0.00168714	up	72	78	22	2	8	7
LYAR	1.0829	0.011659	0.748748	up	396	441	542	204	102	427
GRIK2	1.67434	0.000425649	0.166261	up	74	64	49	25	25	16
TOX3	1.19477	0.00108739	0.288101	up	118	98	97	55	56	42
ENSGALG00000046409	4.04448	0.0300363	0.855453	up	1	10	5	0	0	1
SPINK6	-1.02822	0.00510892	0.55934	down	229	392	250	516	1038	476
LYG2	-4.593	0.0183572	0.840637	down	0	0	0	4	8	3
ENSGALG00000046444	-1.27364	0.0312933	0.855453	down	4	15	16	26	30	37
ADCY8	1.27287	0.000323936	0.156328	up	210	118	179	50	84	110
ENSGALG00000047682	4.15578	0.0418128	0.855453	up	0	9	9	1	0	0
EDSC	-1.0301	0.0166436	0.817074	down	87	229	251	242	720	338
OGFRL1	1.00385	0.0276852	0.855453	up	495	521	436	324	104	373
SLC5A9	-1.15511	0.0457191	0.855453	down	20	155	87	121	320	227
MTMR7	1.47368	2.34e-07	0.00145072	up	173	158	212	75	62	79
ENSGALG00000046720	3.67295	0.034179	0.855453	up	1	15	6	0	2	0
IQUB	1.24962	0.0167084	0.817074	up	56	40	92	11	28	52
ENSGALG00000046632	-1.11959	0.000263231	0.156222	down	261	470	288	711	746	1068
ENSGALG00000047968	-5.59136	0.0106292	0.736443	down	0	0	0	4	27	0
TCTE3	1.26124	0.0370582	0.855453	up	21	71	61	16	13	43
IRF4	1.75394	0.000998219	0.27427	up	226	115	62	46	43	52
CARMIL3	1.08564	0.00398488	0.492697	up	156	404	239	103	181	146
CA3B	1.36035	0.00279586	0.429646	up	159	89	312	93	54	81
ENSGALG00000045232	1.28164	0.0454364	0.855453	up	20	35	45	11	6	29
KIAA1143	1.0516	0.0181914	0.838215	up	539	571	971	394	138	549
ENSGALG00000032318	-1.0504	0.0351234	0.855453	down	118	558	306	485	1245	590
SPP1	-1.61779	0.0390199	0.855453	down	1	42	24	65	56	106
ENSGALG00000045540	-1.28368	0.000658206	0.207783	down	199	197	148	267	830	475
NAT8L	1.38891	0.000299636	0.156328	up	628	685	369	161	380	220
CLRN2	-4.42038	0.0382055	0.855453	down	0	0	0	8	2	2
TMEM132E	1.27259	0.00808645	0.688022	up	41	81	44	19	36	24
HRH1	-1.0185	0.0293161	0.855453	down	57	33	34	106	61	116
CASP6	1.06645	3.71e-05	0.0423056	up	692	888	1034	427	346	611
TLR1A	4.54107	0.00878144	0.688022	up	14	4	3	0	1	0
ENSGALG00000045815	1.475	0.002176	0.412306	up	60	189	231	62	39	84
FABP4	-1.57825	0.00228794	0.412496	down	158	516	1369	1273	2600	2624
SLAMF8	-1.7767	0.0396686	0.855453	down	4	7	1	13	19	16
ST8SIA6	1.62186	0.00270743	0.422843	up	187	96	64	21	49	69
LRRN3	-2.04934	0.0105121	0.736443	down	5	10	24	102	19	33
SAXO2	2.33958	0.0306074	0.855453	up	7	15	11	4	0	3
ENPEP	3.13082	0.000253144	0.156222	up	14	18	22	1	2	4
SCARNA14	-1.41435	0.00442395	0.516835	down	9	14	22	26	52	57
ATP6AP1L	2.01141	0.00117725	0.289168	up	37	21	34	7	5	14
FN3K	1.09017	0.00270252	0.422843	up	170	148	201	80	55	139
ARX	-3.4253	0.0473083	0.855453	down	0	2	0	12	10	1
STC2	-1.04574	0.000373131	0.158175	down	500	541	372	1108	1172	1020
PLCXD3	1.33017	0.0345175	0.855453	up	32	35	15	7	16	16
