# Supplementary material for: Transcriptome Sequencing and Mass Spectrometry Reveal Genes Involved in the Non-mendelian Inheritance-Mediated Feather Growth Rate in Chicken
Source: Biochem Genet. 2024 Jan 27;62(5):4120–36. doi: 10.1007/s10528-023-10643-y (PMC11427531; doi:10.1007/s10528-023-10643-y)
Supplement: Supplementary file 3 — Supplementary file3 (XLSX 56 KB) [file 10528_2023_10643_MOESM3_ESM.xlsx]

## Sheet: sheet1
Supplemental Table 3. DEGs in EH vs. LH.
AccID	log2FC	Pvalue	FDR	Style	EH1	EH2	EH3	LH1	LH2	LH3
ENSGALG00000051123	1.9503	0.021997	0.101101	up	58	48	36	19	10	0
ENSGALG00000052452	1.53265	0.0215362	0.0998181	up	48	65	24	17	4	19
CNGA2	1.09595	0.00213427	0.0203066	up	382	412	618	151	87	327
ENSGALG00000015404	-1.28378	0.0361259	0.141042	down	25	8	11	25	30	37
ENSGALG00000051095	1.2285	0.0466596	0.166809	up	33	32	106	28	17	13
ENSGALG00000051082	-2.57082	4.04e-07	2.6e-05	down	442	246	230	2089	1009	1423
ENSGALG00000049171	-1.80934	0.0304738	1	down	6	6	4	6	18	25
ENSGALG00000049176	-1.35274	0.00078632	0.00965713	down	102	65	38	93	164	199
ENSGALG00000051422	1.83578	0.0163809	0.0832943	up	12	42	49	10	10	3
ENSGALG00000038432	1.93462	0.00901826	0.0557083	up	27	26	66	2	7	18
ENSGALG00000027716	-1.41894	0.00255735	0.0231139	down	35	25	26	88	54	46
ENSGALG00000050064	-1.97848	0.000583638	0.00774641	down	10	21	6	37	39	47
ENSGALG00000038396	1.4228	0.0329184	0.131997	up	27	34	51	13	3	19
GABRA3	1.43024	2.62e-07	1.86e-05	up	234	223	217	42	79	93
ENSGALG00000052645	-5.0822	3.62e-06	0.000143309	down	0	2	2	7	74	34
ENSGALG00000039659	1.68561	2.72e-08	2.8e-06	up	543	361	392	83	83	183
ENSGALG00000015692	-3.18797	1.19e-05	0.000362285	down	13	2	4	22	50	82
ENSGALG00000053981	-4.69183	0.0244057	0.108391	down	1	4	299	3539	2157	66
ENSGALG00000015662	-5.36063	0.00705146	1	down	0	0	0	9	8	1
ENSGALG00000014347	-1.34368	8.02e-05	0.00167205	down	120	67	73	207	133	216
ENSGALG00000001031	-1.21924	0.0276382	0.117869	down	14	23	21	40	49	21
2023-09-07	-1.03023	6.04e-06	0.000210571	down	3329	2423	1933	4762	3817	4617
ENSGALG00000052985	-1.05735	0.0449138	0.162638	down	33	19	15	25	41	55
ENSGALG00000048064	1.90727	0.0274409	0.117324	up	662	96	259	52	123	58
ENSGALG00000048048	2.03817	1.36e-07	1.08e-05	up	896	315	350	111	108	104
ENSGALG00000049374	2.70888	0.0375546	1	up	14	7	9	1	0	3
ENSGALG00000048031	-5.52334	0.000574849	1	down	0	1	1	0	61	17
ENSGALG00000049364	4.29195	0.0343743	1	up	0	11	15	1	0	0
ENSGALG00000038624	1.19403	0.000242956	0.00389567	up	84	107	120	37	38	38
ENSGALG00000040949	-2.33951	0.0441028	1	down	0	2	5	8	11	10
ENSGALG00000014685	-4.62595	0.0366468	1	down	0	0	0	2	2	8
ENSGALG00000015953	1.26962	0.0255706	0.111846	up	25	37	41	14	12	9
ENSGALG00000049285	-1.80556	5.33e-22	2.4e-18	down	415	311	327	1028	945	1119
ENSGALG00000050241	1.88818	0.0199869	0.0949696	up	19	37	22	1	11	6
ENSGALG00000052818	-4.40206	7.02e-08	6.15e-06	down	1	3	4	27	85	28
ENSGALG00000032765	1.45534	0.0100245	0.0597351	up	137	58	47	23	13	41
ENSGALG00000020788	1.13989	0.0371021	0.143318	up	381	77	104	52	103	66
EDCH1	-1.04538	0.00308442	0.0263416	down	75	171	115	160	294	164
ENSGALG00000029144	-1.10541	1.98e-05	0.000542085	down	3733	9044	6190	7810	14237	12229
MSH4	-1.31987	5.48e-09	7.1e-07	down	1323	816	809	1908	1804	2562
SST	-1.20083	0.0167978	0.0847747	down	117	34	67	141	64	228
ENSGALG00000031384	-1.10051	1.41e-05	0.000414269	down	195	162	126	262	332	278
ENSGALG00000054057	-1.0686	0.00201169	0.0193907	down	229	114	94	253	234	295
ENSGALG00000045940	-1.39004	0.0050348	0.0373415	down	36	53	70	107	184	46
ENSGALG00000044631	-1.34078	0.0472153	0.167879	down	8	12	15	9	33	34
GATM	1.85196	0.0417633	0.154788	up	778	124	252	34	147	102
ENSGALG00000045898	-1.06053	0.000431966	0.0060868	down	111	79	70	131	178	149
RBP7	-1.15509	0.0440388	0.16046	down	142	29	32	165	107	110
ENSGALG00000044962	-1.02086	7.83e-05	0.00164146	down	214	478	410	619	641	579
ENSGALG00000053013	-1.10004	0.00507162	0.0375181	down	25	58	68	85	97	84
ENSGALG00000030350	-1.69381	0.0435374	1	down	4	5	6	12	19	9
ENSGALG00000020895	-1.10107	0.0312917	0.12802	down	14	16	30	38	31	37
ENSGALG00000005257	-1.24486	0.00153688	0.0158933	down	105	43	59	97	127	202
ENSGALG00000006588	1.06573	7.6e-05	0.00160447	up	167	165	170	46	71	87
ENSGALG00000017220	-1.60733	0.00802906	0.0518295	down	2712	2889	3016	8649	9862	2609
ENSGALG00000043556	-1.23492	0.0275746	0.117672	down	29	37	10	53	60	36
ENSGALG00000031572	1.0098	0.021158	0.0986567	up	69	69	54	14	32	36
ENSGALG00000030245	-1.43274	2.14e-09	3.17e-07	down	154	165	183	241	377	543
ASPN	-1.40207	5.56e-15	3.57e-12	down	440	322	359	758	824	916
ENSGALG00000007886	-1.10669	0.00547165	0.0396056	down	46	48	70	110	117	60
GDF7	-1.65329	0.0019386	0.0189024	down	14	9	16	27	32	45
ENSGALG00000016292	-1.36508	4.58e-07	2.83e-05	down	445	213	268	595	640	800
ENSGALG00000031860	1.32898	0.0151698	0.0789522	up	223	46	81	30	44	47
ENSGALG00000031869	-1.51648	0.00748069	0.0490591	down	28	8	25	53	57	34
ENSGALG00000030526	-1.01305	1.61e-10	3.62e-08	down	681	575	560	923	1051	1115
ENSGALG00000053164	-4.66775	0.0473258	0.168033	down	0	2	2	68	6	0
ENSGALG00000004173	1.80228	0.0120651	1	up	33	15	26	5	6	7
ENSGALG00000054442	-3.60927	0.0348001	1	down	0	0	2	3	4	14
ENSGALG00000053055	1.31933	0.0217025	0.100307	up	310	53	164	30	102	50
SHISA6	2.36393	0.00138538	0.0148034	up	32	20	32	3	3	8
ENSGALG00000042374	1.28704	0.00147564	0.0154616	up	67	63	101	29	26	23
ENSGALG00000053084	-1.31116	7.33e-10	1.32e-07	down	265	362	429	759	759	633
ENSGALG00000015183	-1.16583	0.00608176	0.0423855	down	44	66	62	149	55	111
ENSGALG00000041475	-3.31864	0.0478988	1	down	0	1	1	6	8	2
ENSGALG00000053434	-3.48278	0.00933018	1	down	0	2	3	1	34	12
ENSGALG00000054763	-1.5168	0.0084275	0.0531669	down	25	13	8	37	34	41
ENSGALG00000053432	-4.65165	0.037652	1	down	0	0	0	6	4	1
ENSGALG00000040120	1.06898	0.0176494	0.0873401	up	54	46	71	25	15	28
ENSGALG00000053483	-2.06157	1.85e-06	8.58e-05	down	28	16	17	77	67	69
ENSGALG00000029764	1.97331	0.00823745	0.0525957	up	84	22	70	6	4	30
C1H2ORF49	-1.44439	2.52e-09	3.66e-07	down	280	171	190	491	463	514
ENSGALG00000042677	-1.82904	1.78e-05	0.000505037	down	50	16	39	79	116	123
ENSGALG00000053315	-1.02904	0.00110385	0.0125509	down	42	57	52	82	76	100
ENSGALG00000052041	-1.44253	0.0160666	0.0822546	down	6	15	22	35	33	27
ENSGALG00000052043	-1.58267	0.00523069	0.0382525	down	24	16	7	32	41	48
TM9SF3	-1.30739	2.33e-14	1.21e-11	down	2736	2136	2092	4857	4418	5206
ENSGALG00000027002	3.84127	0.0412347	1	up	11	3	4	0	0	1
ENSGALG00000015019	-1.61693	6.75e-13	2.68e-10	down	208	170	146	464	423	460
ENSGALG00000006900	1.12573	0.00263771	0.0236499	up	67	87	96	36	24	35
ENSGALG00000053296	-1.05596	0.0236925	0.106258	down	51	86	183	269	126	130
ENSGALG00000047721	2.993	0.0155745	0.0805918	up	80	29	0	5	1	6
ENSGALG00000011799	-1.5078	2.31e-10	5.03e-08	down	118	87	151	237	286	328
ENSGALG00000009479	-2.53155	0.0106744	1	down	1	2	11	27	6	33
ENSGALG00000023787	-1.10478	0.0105323	0.0615907	down	33	86	41	79	128	79
ENSGALG00000045093	-1.38784	6.12e-08	5.54e-06	down	144	123	90	252	244	293
FGL1	-1.26093	1.52e-05	0.000441838	down	151	83	121	258	200	254
ENSGALG00000045026	-1.72967	0.00106336	0.012183	down	11	36	25	45	102	51
ENSGALG00000046392	-1.7401	0.027187	0.116794	down	52	263	107	599	266	254
EDSC	-1.16058	3.47e-05	0.000861389	down	106	202	226	307	387	287
OGFRL1	-1.7875	1.03e-10	2.43e-08	down	184	119	98	347	347	489
ENSGALG00000011687	-1.12427	4.95e-12	1.59e-09	down	7295	8889	6201	11985	14969	14072
ENSGALG00000046715	-4.27317	5.78e-11	1.47e-08	down	2	5	7	84	97	37
CRABP-I	1.23911	2.02e-06	8.99e-05	up	823	810	589	290	174	329
ENSGALG00000046632	-1.65122	8.25e-08	6.98e-06	down	215	355	519	629	1389	815
ENSGALG00000046637	-1.10083	0.0367494	0.142568	down	15	23	16	38	24	34
ENSGALG00000007028	-1.14539	0.0416676	0.154535	down	46	13	19	39	40	71
ENSGALG00000047956	-1.80333	0.000165581	0.00294962	down	79	26	22	116	126	139
ENSGALG00000046652	-1.90172	1.58e-12	6.07e-10	down	1245	3056	2648	7384	8027	5758
ENSGALG00000047909	-1.61309	2.52e-21	6.79e-18	down	939	723	806	1890	2381	2066
2023-03-04	1.45261	0.0386574	0.147217	up	15	42	23	10	7	7
2023-03-01	-1.07143	0.013167	0.0718564	down	56	30	35	85	50	78
ENSGALG00000033213	-1.23179	0.0375571	0.144513	down	1031	3899	3945	4837	7667	4490
ENSGALG00000010554	-1.28699	5.06e-07	3.03e-05	down	260	255	196	561	479	393
ENSGALG00000035854	-1.56579	0.0181514	0.0892215	down	26	7	7	34	33	34
ENSGALG00000045636	-1.22394	0.0313764	0.128215	down	25	8	45	51	50	49
ENSGALG00000032318	-1.00281	0.000841531	0.0101412	down	188	472	341	554	646	443
SERPINB10	-1.90935	2.36e-17	2.65e-14	down	327	356	671	1227	1407	1591
QPRT	2.80338	3.51e-05	0.000866997	up	20	55	69	6	4	7
MYH1F	2.70532	0.0472972	0.168033	up	9048	272	4172	315	1288	151
MYH1E	1.41725	0.00516871	0.0379837	up	156	48	126	21	53	31
MYH1A	1.64997	0.0224022	0.102405	up	3235	655	1264	352	653	406
LYRM7	-1.60137	0.000347443	0.00511492	down	47	18	38	96	59	108
LRRC61	1.56649	0.018462	0.0901577	up	21	29	24	5	9	7
HJV	3.12858	0.0152772	1	up	22	4	16	1	3	0
FOSB	-2.28161	0.01553	0.0804105	down	1	4	14	44	14	13
FAM43B	3.91017	0.0356267	1	up	8	9	2	1	0	0
F8	-1.19103	0.00429388	0.0333735	down	38	24	48	64	88	56
SLC16A3	1.1177	0.000456367	0.00635099	up	420	578	675	95	226	345
ASPA	-1.29184	4.32e-06	0.000165173	down	131	83	130	264	201	234
UNC45B	1.67118	0.0227101	0.103392	up	123	15	79	10	36	12
JMJD6	1.21299	1.69e-18	2.29e-15	up	2368	2547	2430	881	771	1001
PIRT	2.74622	0.0474281	1	up	12	18	1	1	1	2
TBX4	1.56114	0.00921524	0.0565881	up	74	35	65	14	6	31
CACNG5	1.24448	0.00142885	0.015124	up	60	70	93	25	29	24
CACNG1	1.83408	0.0408192	0.152436	up	360	82	155	12	82	54
DHRS7C	1.65106	0.0111742	0.0641756	up	202	38	58	11	40	33
C5	-2.09533	6.65e-07	3.69e-05	down	52	31	44	85	113	278
ANGPTL2	-1.05028	6.82e-09	8.51e-07	down	877	584	797	1189	1337	1408
MAMDC4	1.25595	0.00293563	0.0255565	up	60	49	65	19	21	21
PTGDS	-1.45158	4.21e-07	2.67e-05	down	308	198	228	342	516	891
NCAN	1.41196	0.0170095	0.0853638	up	38	63	37	9	8	28
GBP	-1.09916	0.0434938	0.15916	down	14	42	74	42	69	125
MFSD12	1.17402	2.91e-06	0.000119856	up	1151	1118	1892	618	381	509
TTC24	1.69101	0.0232906	1	up	29	21	20	9	3	6
HDAC11	-1.00614	7.82e-06	0.000258986	down	452	541	595	1077	676	864
HSPA5	1.46094	1.37e-20	2.64e-17	up	12130	9544	12613	3305	2945	4233
CCDC66	-1.00389	0.0025867	0.023301	down	271	205	118	208	403	422
CHIA	2.19771	0.0217177	1	up	37	4	24	4	4	4
CACNA2D3	-1.79121	0.000438773	0.006151	down	18	10	14	42	35	45
SUSD3	1.49421	1.57e-05	0.000453295	up	108	111	89	27	34	31
SYPL2	1.31781	0.000651627	0.00841685	up	436	183	279	83	148	72
WNT2B	1.24336	1.26e-09	2.01e-07	up	965	1054	711	312	295	365
NOL8	-1.03542	0.000352617	0.00516852	down	792	448	351	689	1000	1127
C9ORF152	-4.16201	0.0262871	1	down	1	0	0	2	4	11
TNNT2	1.33748	0.00694135	0.0466388	up	34	59	59	11	15	25
SCN11A	3.93244	1.54e-08	1.73e-06	up	70	70	55	3	0	8
NMNAT3	-2.7506	0.00828105	1	down	0	6	3	20	7	23
SLC5A1	-1.20735	0.00166566	0.0168542	down	37	73	51	93	136	78
SLC2A11	1.39891	0.000414422	0.00590749	up	126	71	103	25	41	30
SOX14	1.0672	0.00421624	0.0329983	up	74	74	115	27	30	49
TESMIN	-1.21805	0.0319172	0.129466	down	38	12	18	55	39	38
AQP5	-1.24496	0.0225127	0.102735	down	10	19	16	32	28	28
HSPA8	1.09773	2.18e-15	1.63e-12	up	41868	44756	42150	17320	14435	18487
ATP12A	-1.61491	0.000211177	0.00350705	down	55	122	109	264	335	105
SCN9A	-1.09525	0.00467902	0.0354054	down	99	60	67	108	201	96
CERS6	-1.06843	2.99e-05	0.00076884	down	245	215	347	539	464	380
IL18	-1.00581	0.00973029	0.0585249	down	54	33	36	56	84	69
KLHL30	1.78638	0.00858476	0.0537694	up	144	27	104	5	35	30
VIPR2	-1.1416	0.0282195	0.119629	down	53	12	67	66	78	102
MCEE	-1.2777	7.63e-06	0.00025396	down	95	60	101	177	165	175
TF	-1.05767	0.000119925	0.00229626	down	299	370	272	658	559	385
DNAAF1	-1.12574	0.000128568	0.00241806	down	46	55	61	91	91	114
BNIP2	-1.07411	1.39e-16	1.25e-13	down	1427	1517	1324	2323	2347	2894
CRYGS	1.05002	0.0240379	0.107335	up	48	66	38	19	18	25
KCNA3	1.52811	0.0331018	0.132544	up	13	35	27	4	8	10
NTF3	-1.72399	9.09e-10	1.55e-07	down	47	48	76	147	155	168
ALX3	2.36861	0.0255694	1	up	14	13	9	1	2	3
GRM4	1.19246	3.65e-06	0.000144098	up	160	170	165	49	60	74
HERPUD1	1.30001	3.63e-23	2.45e-19	up	2258	2857	3106	845	871	1077
MYOD1	1.68221	0.00887247	0.0550853	up	184	51	122	6	59	32
CBLN1	1.389	0.0467277	0.166964	up	20	71	49	3	21	22
KRT75	-1.85618	8.3e-10	1.45e-07	down	104	77	172	396	341	308
PRPH	1.5464	0.0112049	0.0643247	up	35	44	23	6	10	14
CYP2C18	-2.62062	0.00466824	0.0354054	down	9	0	6	39	20	16
VSTM2B	1.33877	0.00185545	0.01825	up	92	71	112	42	20	27
EYA2	1.49713	4.85e-07	2.97e-05	up	672	582	391	131	119	254
CALCA	-1.03398	0.0470452	0.167535	down	43	14	28	57	45	43
PRRG4	-1.06628	0.000286973	0.00440253	down	93	83	93	183	150	131
CYP2R1	-1.50811	0.000212286	0.00351249	down	53	35	24	97	81	90
EXTL2	-1.99973	1.81e-09	2.71e-07	down	151	71	70	289	286	429
SCN4A	1.10374	0.0446511	0.162122	up	326	70	168	26	111	94
SSB	-1.85001	0.000796198	0.00974294	down	878	419	270	1476	1612	1765
GDAP1L1	1.07325	0.010479	0.0614653	up	98	63	72	38	27	27
MLKL	1.2256	0.000227152	0.00369946	up	206	180	337	107	61	85
NUCB2	-1.0509	2.48e-06	0.000106172	down	3362	2398	1876	4461	4108	4805
TEX9	-1.15326	0.00027338	0.00423739	down	81	78	50	115	112	169
RIMBP2	-1.08497	0.00650716	0.0445653	down	241	379	105	291	347	704
EEF1A2	1.55621	0.0442166	0.160891	up	3977	984	1839	307	1158	535
ADGRD1	-1.17255	0.00014858	0.00269418	down	160	80	179	245	302	239
STX2	-1.42145	1.3e-09	2.04e-07	down	363	263	248	715	553	694
AQP9	-1.7135	0.00668208	0.0454509	down	45	87	24	272	50	83
NTM	-1.15706	0.000408766	0.0058392	down	221	465	504	952	673	500
DCAF17	-1.07804	1.92e-06	8.8e-05	down	248	164	191	321	380	372
ENO4	-2.26735	0.0295187	1	down	7	0	4	7	21	18
CFAP57	-1.15104	0.0290668	0.121784	down	33	30	26	72	22	71
SIDT1	1.35815	0.000312816	0.00469965	up	74	136	124	40	26	42
C12orf4	-1.03188	4.39e-05	0.00103655	down	400	227	247	419	508	599
CCDC91	-1.39157	9.54e-10	1.61e-07	down	284	177	240	523	458	562
KCNK18	5.14266	0.00892759	1	up	4	2	18	0	0	0
SPAG17	-1.03411	8.06e-06	0.000264372	down	119	132	146	168	276	240
GLMN	-1.63763	5.58e-07	3.29e-05	down	216	117	99	423	309	402
CETP	1.26452	0.0473206	0.168033	up	22	26	23	6	9	10
ANGPTL7	-1.11309	0.000604266	0.00797312	down	43	43	70	79	90	114
SLC17A9	1.02976	0.00830949	0.0528155	up	190	159	206	73	112	38
GYPC	-1.0838	0.000118968	0.00229183	down	98	85	66	141	151	152
DNTT	-1.68193	5.12e-05	0.0011734	down	24	24	17	49	56	72
AGRP	1.71221	0.0324889	1	up	18	23	14	6	3	5
ZNF518A	-1.13781	2.58e-05	0.000675011	down	1361	910	600	1400	1816	2232
OVCH2	-1.32795	0.00303193	0.0260638	down	34	23	24	37	78	58
ISLR2	1.00172	3.7e-05	0.000899496	up	1522	1315	1672	803	528	507
CYP1A1	-2.08103	0.0239375	1	down	7	8	1	31	13	11
INA	1.64954	0.0398577	0.149967	up	18	25	108	17	3	19
KATNBL1	-1.45199	9.02e-14	4.34e-11	down	705	580	577	1573	1251	1418
WNT8B	4.09627	0.0404916	1	up	2	19	1	0	1	0
LYVE1	-1.20338	0.0059065	0.0416357	down	90	41	46	148	105	84
GCG	-1.46445	0.00246494	0.0226275	down	20	18	14	43	36	41
F3	-1.48101	1.24e-16	1.2e-13	down	1181	1815	1527	3665	3447	3313
FAP	-1.61715	2.56e-10	5.3e-08	down	494	265	328	992	783	1033
IFIH1	-1.29817	0.00166967	0.0168782	down	102	108	145	386	125	187
KCNH7	-1.57628	0.0142397	0.0756887	down	15	4	21	29	41	29
RBP3	1.71057	0.0389944	1	up	23	15	32	7	1	10
MCOLN2	-3.3485	0.0147044	1	down	1	2	0	12	7	6
DNAH8	-1.87339	0.000189366	0.0032613	down	24	15	18	75	57	39
HTR6	1.43254	0.000268424	0.00419238	up	94	72	146	34	25	37
PARN	-1.09362	0.000668568	0.00857815	down	820	315	377	887	813	1057
FRA10AC1	-1.04424	1.26e-06	6.28e-05	down	389	278	287	533	470	661
ELOVL3	-1.69339	0.0361876	0.14116	down	7	21	12	71	17	12
CALM2	-1.21396	6.55e-10	1.23e-07	down	3309	2224	2363	5248	4979	5135
ACSL5	-1.04323	9.94e-06	0.000312304	down	303	465	437	713	788	535
TMEM158	2.44202	3.74e-05	0.000906289	up	54	43	157	11	8	20
ITPRID1	-1.36187	0.000113189	0.0021962	down	41	58	68	117	148	87
HHIPL2	1.4259	0.00266562	0.0238526	up	255	79	312	91	47	58
CAPN3	1.3882	0.0183727	0.0898641	up	206	29	175	24	57	54
CAV3	1.57153	0.0114189	0.0652748	up	118	32	50	8	27	24
RHO	1.35247	0.0120873	0.0678592	up	42	26	51	12	13	14
GHRL	-1.67576	0.0254052	0.111375	down	16	2	10	17	29	31
VIL1	1.42203	0.000601868	0.00794925	up	109	82	64	20	33	28
ACKR4	-3.0618	8.88e-10	1.54e-07	down	8	6	12	59	64	57
EBF2	-1.09275	0.000144551	0.00265931	down	140	85	179	248	221	246
EAF2	-1.09356	3.03e-07	2.07e-05	down	720	1315	880	1767	1691	1695
CTXN2	1.11061	0.0394304	0.148974	up	64	23	78	19	22	23
ANKEF1	-1.11622	0.0462342	0.165828	down	50	9	40	48	71	63
SLC4A11	-1.03896	6.58e-05	0.0014316	down	309	337	622	670	856	611
PROKR1	2.2409	0.0164785	0.0836644	up	118	7	24	3	16	9
EXOC6	-1.122	2.34e-19	3.51e-16	down	804	872	928	1325	1743	1688
LRRFIP2	-1.29609	1.67e-12	6.24e-10	down	1062	769	795	1775	1691	1962
PCARE	-2.14479	0.0232806	1	down	3	3	3	11	13	9
NAT8L	1.99184	1.87e-07	1.41e-05	up	618	676	398	55	90	232
TRIM71	1.13736	4.18e-07	2.67e-05	up	368	604	438	164	160	214
ESR2	-1.03476	0.0235512	0.105827	down	18	22	37	38	38	56
ALK	1.1119	0.00313748	0.0267325	up	98	98	94	35	23	56
GPC3	1.16301	8.28e-08	6.98e-06	up	1034	1552	917	350	432	546
LHCGR	1.13237	0.000310697	0.00467606	up	465	388	306	75	172	213
ARHGEF33	-1.05063	0.0159655	0.0819859	down	46	32	33	37	60	103
TLR3	-1.52306	0.00433274	0.0336367	down	25	22	33	102	38	44
SOX8	1.23734	2.72e-08	2.8e-06	up	302	339	321	78	121	148
CCR4	-4.9206	0.0201674	1	down	0	0	0	6	1	7
ITGB1BP2	1.14906	0.0320178	0.129634	up	80	30	48	14	25	22
GLRX5	-1.01956	4.99e-07	3.02e-05	down	377	320	352	631	467	682
PDIA2	2.48791	0.0322807	1	up	6	11	18	3	1	1
UBE2D3	-1.17369	2.59e-09	3.72e-07	down	2373	2404	2054	5023	3477	4273
LRPAP1	-1.25426	1.13e-07	9.18e-06	down	336	244	210	540	490	556
KIAA1143	-1.55391	7.24e-12	2.22e-09	down	243	176	193	543	432	527
RAB33A	1.622	0.00621946	0.0430541	up	38	29	61	16	7	11
TRIM63	1.5516	0.00141314	0.0150145	up	314	82	127	37	46	73
STMN3	2.23006	0.0140764	1	up	29	10	41	1	3	11
MSANTD1	-1.21597	3.1e-06	0.000125622	down	136	204	173	349	229	418
RD3L	-3.92678	0.00832248	1	down	0	1	1	7	12	6
FGF7	-1.36516	5.93e-05	0.00131543	down	158	72	82	168	255	268
CDH22	1.46239	0.00149974	0.015629	up	121	106	201	68	28	28
TGM4	-1.44882	0.0206616	0.0972164	down	10	64	39	124	80	39
CEP78	-1.16021	0.0010368	0.0119091	down	191	83	86	195	213	284
RSRP1	1.01871	1.12e-09	1.83e-07	up	6371	5514	7066	2719	2072	3021
RFKL	-1.0526	0.00160193	0.0163869	down	97	89	62	173	114	141
BDKRB2	-1.13449	0.00123331	0.013621	down	50	68	63	126	120	79
BDKRB1	-1.18193	0.0410374	0.152821	down	22	11	12	21	27	40
NMRK1	-1.23556	2.33e-07	1.69e-05	down	115	105	115	233	215	207
CAPN6	-1.1511	5.51e-06	0.000196945	down	103	170	202	294	254	325
TC2N	-1.41604	3.47e-07	2.3e-05	down	49	72	89	134	147	188
SIM1	1.29044	2.25e-07	1.64e-05	up	827	728	694	205	183	403
SPEF2	-1.97377	0.0470982	1	down	8	6	0	13	21	13
PRLR	-1.18805	1.72e-07	1.32e-05	down	855	467	614	1182	1224	1315
CLDN16	-2.64061	0.0199187	1	down	1	4	2	14	18	3
VGLL1	-1.26041	0.00142736	0.0151201	down	27	34	44	68	84	55
PAIP1	-1.18898	9.86e-11	2.37e-08	down	943	901	834	1861	1368	1868
RPAP3	-1.2052	1.63e-09	2.49e-07	down	321	267	230	471	501	627
ANXA1	-1.01901	2.24e-10	4.94e-08	down	849	715	669	1116	1305	1402
GOLT1B	-1.16539	7.21e-06	0.000243151	down	503	336	262	697	623	772
STK32A	1.97975	5.25e-07	3.11e-05	up	217	226	115	33	27	62
EMB	-1.10517	0.0206824	0.0972464	down	59	39	30	106	43	80
YIPF7	2.25149	0.0468127	1	up	33	11	17	0	10	1
ANO6	-1.27112	1.75e-07	1.33e-05	down	337	196	262	414	512	718
ATP13A4	-1.0468	7.13e-09	8.67e-07	down	485	636	652	959	1166	907
IL1R1	-1.37723	9.73e-09	1.14e-06	down	381	225	279	485	633	855
GJA9	1.48776	0.00816262	0.0523466	up	50	33	35	14	12	9
CORIN	1.06339	1.37e-07	1.08e-05	up	3186	1994	2264	932	981	1099
HMGN1	-1.2466	1.41e-14	8.25e-12	down	591	684	568	1245	1168	1231
GULP1	-1.07311	2.36e-07	1.7e-05	down	226	192	173	335	334	377
AMACR	-1.01135	0.00341434	0.0285445	down	108	55	69	139	110	145
TMEM121	1.21834	2.78e-06	0.000115528	up	482	425	661	157	133	282
GRIK2	1.60913	0.0253407	0.111325	up	65	59	22	21	3	16
SLC40A1	-1.16201	0.00660468	0.0449819	down	4311	7351	4901	13592	8160	8367
KCNC2	1.6121	0.000807032	0.00983092	up	221	97	100	18	38	65
TBCA	-1.38368	5.33e-10	1.03e-07	down	262	268	179	495	456	613
PCGF3	-1.53287	1.05e-20	2.37e-17	down	734	563	650	1415	1420	1933
RAP1B	-1.06351	3.12e-07	2.1e-05	down	1775	1312	1310	2884	2238	2540
SUB1	-1.26736	2.14e-14	1.16e-11	down	967	920	949	2067	1668	1939
CHRNB3	1.99132	0.0478007	1	up	4	20	37	7	3	2
VGLL2	2.21562	0.0124967	0.0692351	up	54	13	36	2	2	16
ROS1	-1.37534	0.000147847	0.00269418	down	26	30	42	61	68	84
CDH17	-1.01323	0.0411569	0.153146	down	21	27	20	42	44	27
OC3	-2.69513	0.00565225	1	down	5	1	2	18	14	11
TCP11X2	-1.45623	1.7e-25	2.29e-21	down	1248	1038	1104	2257	2531	3082
HAL	-1.11077	0.012781	0.0704629	down	44	27	22	44	69	58
NRG2	1.66005	2.08e-16	1.76e-13	up	465	470	413	95	117	150
SERPINB11	-1.05736	1.92e-07	1.44e-05	down	272	400	422	483	764	658
SLC5A8	-1.20889	0.00918507	0.0564543	down	39	119	80	206	151	82
ANO4	-2.3274	0.00591529	0.0416533	down	0	10	8	21	22	32
MYL1	1.91592	0.0352005	0.138489	up	6234	983	3546	318	1524	621
IRF4	1.76965	0.000108696	0.00212238	up	161	121	79	16	25	52
UQCRB	-1.28774	1.12e-08	1.28e-06	down	400	328	265	724	633	672
PUM3	-1.05778	3.26e-07	2.18e-05	down	474	377	322	561	661	863
OvoDA1-2	-1.3914	0.0224492	0.102515	down	87	17	21	62	70	161
SLC18A3	2.8201	0.00108451	1	up	14	31	23	3	2	3
CDC37L1	-1.55266	4.02e-15	2.71e-12	down	121	130	130	300	278	359
FAM180A	-1.15992	0.00456194	0.0348345	down	32	23	31	57	50	53
CDC14B	-1.16779	7.27e-06	0.00024336	down	357	192	228	467	443	571
F2RL2	-1.10117	0.000453443	0.00632336	down	50	65	88	130	98	132
TBC1D19	-1.11762	1.02e-05	0.000317799	down	135	91	141	174	218	284
C12orf75	-1.17194	0.000320592	0.00479289	down	72	44	51	90	109	120
ASTN1	1.63077	0.000874945	0.0104228	up	53	111	106	12	19	44
KCNIP4	-1.4946	0.00520603	0.038154	down	22	13	11	38	35	36
PAH	1.31487	6.59e-07	3.67e-05	up	824	538	831	276	165	296
FAM13C	-1.05381	0.0371399	0.143382	down	93	36	137	105	263	88
PAK1IP1	-1.06867	1.23e-09	1.98e-07	down	398	320	360	611	568	722
FER	-1.107	1.02e-09	1.69e-07	down	630	511	478	927	879	1140
LRRC17	-1.63899	2.53e-08	2.66e-06	down	276	129	173	545	477	487
FAM185A	-1.189	9.91e-07	5.06e-05	down	121	99	97	191	179	240
FGL2	-2.09336	6.6e-06	0.000225954	down	107	28	78	344	239	159
HS3ST1	-1.16327	0.00155339	0.0160149	down	113	63	60	171	108	166
SPTLC1	-1.21573	1.01e-08	1.17e-06	down	1094	838	796	1979	1453	1865
IL15	-1.66826	0.000145522	0.00266444	down	74	51	26	121	88	207
MGAT4D	-1.49911	0.0424536	0.156524	down	80	178	171	593	172	180
LYAR	-1.67889	3.85e-12	1.37e-09	down	158	148	102	318	410	375
TMEM128	-1.30151	2.35e-11	6.73e-09	down	380	286	326	542	643	901
PLAC9	-1.1822	0.000394336	0.00565704	down	80	82	85	199	145	113
HSD17B3	-1.32016	0.00725158	0.0480293	down	22	20	20	48	26	56
TAFA5	-1.57994	0.00444512	0.0342724	down	24	10	11	35	41	38
GNAI1	-1.14617	7.89e-08	6.82e-06	down	580	384	505	972	771	975
GNAT3	-2.12557	0.00763823	1	down	5	6	4	9	17	31
MMRN1	-1.40663	0.0209172	0.0979406	down	106	34	35	222	103	50
NR4A3	1.43056	7.16e-12	2.22e-09	up	808	683	607	222	217	213
TMEM144	-1.05867	2.43e-13	1.06e-10	down	369	387	374	612	623	741
ISCA1	-1.36999	3.31e-07	2.21e-05	down	341	198	191	515	458	631
CREG1	-1.3513	2.4e-07	1.72e-05	down	370	341	267	871	570	619
BAG1	-1.08805	3.26e-05	0.000821334	down	212	149	157	337	239	348
CPNE7	1.47813	2.86e-05	0.000741455	up	381	226	183	65	104	72
TMEM192	-1.02881	6.61e-06	0.000225954	down	207	147	184	255	275	404
ANGPTL5	-2.58839	8.27e-08	6.98e-06	down	25	41	44	282	71	180
TRIM67	2.43071	0.00719981	0.0477864	up	37	31	28	1	13	1
GUCY1A1	-1.16937	6.42e-07	3.64e-05	down	150	104	133	206	266	262
CAPN9	1.42252	0.000692771	0.00881323	up	94	73	93	28	15	39
AGT	1.79099	0.028977	0.121579	up	12	16	102	11	10	9
MMP27	-1.25067	0.00230452	0.0214573	down	90	74	46	194	107	110
MPHOSPH6	-1.24062	6.98e-07	3.8e-05	down	343	181	282	525	476	603
PNAT10	-1.00093	0.000653324	0.0084307	down	122	152	181	323	194	225
MMP13	-1.86371	0.0060111	0.0421308	down	5	27	29	99	27	49
CCDC125	-1.04257	0.00452062	0.0345778	down	39	79	46	94	100	86
MAB21L1	1.31444	0.0139207	0.0744746	up	30	37	37	10	13	12
RASGRF2	-1.06732	0.000356262	0.00520947	down	80	84	83	170	134	122
UBL3	-1.03465	0.000137905	0.00255447	down	1197	1346	1070	2842	1543	1641
NCAM2	-1.72003	0.00382449	0.0309811	down	23	10	13	49	52	24
SLC46A2	-1.02644	0.0258469	0.11266	down	18	69	54	84	76	75
HSPH1	1.09133	9.03e-07	4.65e-05	up	2514	1848	2105	982	625	924
STX19	-1.46874	0.000451278	0.0063062	down	17	30	27	51	48	73
PROS1	-1.0477	1.61e-10	3.62e-08	down	1209	1125	1173	2169	1718	2154
MRC1	-1.43614	6.44e-07	3.64e-05	down	83	75	72	194	173	148
SHOC1	-2.38491	0.0176196	1	down	2	2	7	28	7	10
TTR	1.87113	0.00200228	0.0193554	up	149	142	167	6	20	87
TXLNB	1.3449	0.0289057	0.121355	up	184	39	79	19	60	23
BRMS1L	-1.08061	1.18e-07	9.48e-06	down	449	343	321	575	597	832
SLC15A1	-1.07802	0.005684	0.040619	down	64	64	164	204	139	156
DOCK9	-1.22231	8.42e-14	4.2e-11	down	3861	3653	3092	6985	7004	6681
AQP4	1.08365	0.00786533	0.0509546	up	185	69	177	48	49	76
COCH	-1.42204	0.0104289	0.0613994	down	43	11	43	37	108	77
SLC39A8	-1.57518	2.4e-06	0.000103745	down	96	109	64	273	215	172
UBE2V2	-1.52395	2.78e-16	2.21e-13	down	569	487	480	1298	1014	1390
NDNF	-1.20706	6.61e-09	8.33e-07	down	1448	1291	987	1978	2037	3368
IL20RA	-1.05971	0.0251934	0.110879	down	39	67	25	98	68	58
GRIA4	2.52033	0.0109913	1	up	43	7	32	2	9	1
DCT	1.4676	1.92e-12	7e-10	up	626	786	600	175	245	189
GATA6	1.32232	0.00035657	0.00520947	up	83	126	124	27	52	32
PRTFDC1	-1.07056	2.42e-05	0.000639925	down	418	263	256	577	470	613
GUCA1C	-1.37608	0.00952127	0.0579136	down	15	22	13	29	27	55
RAB18	-1.17588	7.08e-10	1.29e-07	down	1201	927	875	1970	1698	2027
PNLDC1	1.18627	0.00339083	0.0284008	up	69	144	180	31	43	72
B4GALT6	-1.33432	0.000108633	0.00212238	down	332	269	210	836	426	403
MEOX2	-1.32064	5.37e-08	4.99e-06	down	185	148	191	318	462	311
CCNC	-1.46878	5.43e-11	1.41e-08	down	561	409	411	1156	826	1230
CPA6	-1.91361	0.0457508	1	down	2	4	4	10	13	8
TRIM55	1.78119	0.0153145	0.0795519	up	88	20	58	3	25	14
AGMO	-2.13136	0.0106362	1	down	2	4	9	20	21	12
PCMTD1	-1.26567	3.06e-13	1.29e-10	down	641	649	713	1482	1177	1327
MLNR	-1.08529	0.0376027	0.144589	down	10	22	32	35	37	40
COL28A1	-1.44235	8.77e-06	0.000282277	down	116	95	117	244	332	158
TCEB1	-1.14511	1.32e-05	0.000396081	down	517	308	340	825	577	755
TMEM18	-1.03945	0.0014568	0.0153376	down	86	50	63	114	117	112
SH3YL1	-1.04094	4.08e-13	1.67e-10	down	1805	1757	1644	2994	2655	3330
UGT8	-1.04382	0.00143572	0.015173	down	78	66	74	142	134	94
SPP1	2.23645	0.00249088	0.0227571	up	23	74	268	15	8	42
HAND2	1.15078	0.0059205	0.0416533	up	80	50	69	22	22	32
ADGRG2	-1.31034	7.54e-05	0.00159411	down	104	68	77	174	211	128
GABRA5	-1.82412	6.2e-06	0.000215386	down	30	26	40	71	67	153
NXNL1	-1.33536	0.031895	0.129466	down	13	6	24	33	28	28
CEP162	-1.11221	5.05e-05	0.00115899	down	461	458	264	641	911	595
CEP44	-1.16094	0.000145566	0.00266444	down	192	125	98	273	218	294
HPGD	-1.86121	1.97e-05	0.000542085	down	60	44	30	183	130	86
FAM175A	-1.09728	5.66e-07	3.3e-05	down	272	221	228	298	502	516
NEK10	-1.21716	0.0122486	0.0684511	down	22	21	22	54	35	35
ASRGL1	-1.02681	1.16e-05	0.000356252	down	129	193	139	204	295	293
ELOVL4	-1.49972	2.43e-13	1.06e-10	down	880	1117	943	2607	2343	1879
NEK5	-1.63999	0.0209384	0.0980057	down	3	15	9	17	22	32
GPR34	-1.89867	0.000776108	0.0095698	down	47	11	13	75	69	83
CSMD1	-1.19894	0.0121713	0.0682006	down	21	21	21	38	51	31
POSTN	-2.03258	1.26e-17	1.55e-14	down	1685	1134	1042	4214	5338	3690
UFM1	-1.39442	3.01e-06	0.000122551	down	376	302	253	923	507	582
FAM49A	-1.1996	2.75e-07	1.9e-05	down	1895	1372	980	2403	2629	3308
YAF2	-1.0862	2.45e-05	0.000645277	down	314	321	250	642	387	528
PRLHR	1.16494	0.000122683	0.0023203	up	205	227	424	114	95	104
TMEM117	-1.24548	1.32e-05	0.000394597	down	116	101	84	166	256	178
TWF1	-1.25512	5.63e-10	1.07e-07	down	537	495	355	774	913	1134
LMBRD1	-1.02646	7.47e-07	3.98e-05	down	488	406	378	786	612	769
SLC13A1	-1.77571	0.00388645	0.0312143	down	4	23	18	49	40	36
PNPLA4	-1.98464	0.000667847	0.00857707	down	136	348	200	1112	492	566
SPAM1	-1.0385	4.21e-06	0.000162536	down	234	343	255	524	395	499
CAV2	-1.48326	1.05e-07	8.62e-06	down	184	153	173	510	322	337
CD109	-1.1991	1.15e-14	7.06e-12	down	2278	1811	1828	3318	4086	4063
WNT2	-1.14513	0.0285963	0.120658	down	34	12	34	40	67	41
BMT2	-1.67394	2.28e-21	6.79e-18	down	474	388	357	1029	1052	1197
SRFBP1	-1.36994	5.63e-05	0.00126621	down	103	96	49	184	146	213
PDCD10	-1.63327	6.21e-11	1.55e-08	down	588	359	316	1061	999	1270
TMX3	-1.00227	6.98e-10	1.29e-07	down	3125	3493	2749	5407	4508	5790
TIMM21	-1.3607	6.58e-07	3.67e-05	down	185	101	135	297	259	358
CCDC112	-2.55778	0.000342109	0.00505422	down	8	14	2	18	51	54
ENSGALG00000054982	1.35065	0.0320765	0.129817	up	98	24	78	10	38	19
ENSGALG00000054942	1.40627	0.0218137	0.100532	up	28	25	31	6	8	13
ENSGALG00000053885	-1.55358	0.0195077	0.0935828	down	5	11	9	19	21	21
ENSGALG00000053561	-1.72242	0.00831955	0.0528155	down	9	9	6	17	27	23
ENSGALG00000053510	1.03231	0.0338161	0.13428	up	254	97	210	116	68	37
ENSGALG00000052586	-1.33554	0.0157977	0.0812481	down	10	27	15	31	28	52
ENSGALG00000052503	-1.48748	3.09e-07	2.1e-05	down	76	72	52	131	142	205
ENSGALG00000052208	1.55498	0.0277536	0.118137	up	46	22	24	10	12	4
ENSGALG00000051831	-1.66444	0.00254119	0.0230483	down	24	9	13	32	51	41
ENSGALG00000051796	-1.27471	7.06e-07	3.83e-05	down	379	258	201	473	627	629
ENSGALG00000051739	-1.73733	1.74e-13	8.1e-11	down	127	84	127	302	286	358
ENSGALG00000051258	-1.73466	2.7e-07	1.88e-05	down	99	62	56	228	207	166
ENSGALG00000051237	-4.7861	0.0454412	1	down	1	0	0	22	0	0
ENSGALG00000050753	1.51013	1.05e-05	0.000326977	up	113	149	250	37	55	58
ENSGALG00000050730	-3.28129	0.0440106	1	down	1	0	1	7	4	5
ENSGALG00000050668	-2.17329	3.95e-12	1.37e-09	down	58	54	38	154	241	175
ENSGALG00000050568	-2.73847	2.65e-20	4.47e-17	down	52	31	38	219	190	273
ENSGALG00000050404	-1.36366	0.0391548	0.148274	down	7	15	7	17	21	25
ENSGALG00000049871	-6.09939	5.36e-05	1	down	0	0	1	37	13	8
ENSGALG00000049807	-4.56309	0.000835858	1	down	0	2	1	2	45	13
ENSGALG00000049664	-1.12234	0.00772815	0.0503093	down	47	56	37	108	86	55
ENSGALG00000049659	-2.23103	0.0195875	0.093799	down	31	105	80	77	631	136
ENSGALG00000049622	-1.15781	0.0101689	0.0603552	down	143	60	48	88	206	196
ENSGALG00000049483	-2.3906	0.0274327	1	down	4	2	1	8	16	7
ENSGALG00000049478	-1.96488	0.00958826	0.0580601	down	9	7	13	6	42	51
ENSGALG00000049432	1.7996	0.0116403	0.0659534	up	51	31	26	2	15	10
ENSGALG00000048887	-3.08054	0.00124711	0.0137397	down	0	13	9	43	8	108
ENSGALG00000048546	5.3102	0.000755536	1	up	30	5	15	0	1	0
ENSGALG00000048505	-1.32854	0.00632433	0.0436233	down	30	14	26	50	57	39
ENSGALG00000048373	-1.01205	0.00019258	0.0032998	down	292	479	269	688	500	542
ENSGALG00000048358	-5.11309	0.0290341	1	down	0	0	0	8	7	0
ENSGALG00000048288	-1.47931	0.0162979	0.0829973	down	13	16	7	25	37	22
ENSGALG00000048246	-1.30586	4.86e-05	0.00112668	down	95	61	57	135	123	191
ENSGALG00000047534	-2.17931	5.54e-05	0.00125106	down	11	11	30	64	85	42
ENSGALG00000047526	1.36038	0.0364891	0.141844	up	23	46	40	16	4	15
ENSGALG00000047516	-1.26753	0.000254642	0.00402561	down	63	64	42	127	86	128
ENSGALG00000047489	-1.80598	0.000350702	0.00515165	down	26	26	17	36	52	124
ENSGALG00000047472	-4.27506	6.46e-05	0.00140749	down	2	1	2	5	55	23
ENSGALG00000047429	-2.71944	0.0464708	0.166301	down	13	173	100	367	1099	38
ENSGALG00000047425	1.62111	0.0299948	1	up	22	20	16	4	6	6
ENSGALG00000047371	2.96481	0.0444937	1	up	2	13	13	0	2	1
ENSGALG00000047355	1.39392	0.0286634	0.120766	up	27	30	38	13	4	13
ENSGALG00000047341	-1.38826	0.00948596	0.0577509	down	28	11	24	59	36	41
ENSGALG00000047199	-1.73931	0.028538	0.120576	down	29	2	45	60	121	25
ENSGALG00000046817	-1.03795	5.17e-11	1.4e-08	down	365	361	388	522	598	818
ENSGALG00000044388	-1.03048	0.000109433	0.00213252	down	522	1126	890	1623	1462	1136
ENSGALG00000043130	-2.04737	0.00668702	0.0454509	down	5	12	3	28	22	18
ENSGALG00000042819	-2.14512	0.0133747	1	down	2	5	5	11	21	12
ENSGALG00000038752	-1.34055	4.02e-07	2.59e-05	down	145	250	240	520	413	379
ENSGALG00000037997	-1.67158	0.00844383	0.0532329	down	13	4	16	25	33	30
ENSGALG00000037737	1.17649	6.02e-05	0.0013277	up	1955	2720	1849	463	1284	692
ENSGALG00000037435	1.83977	0.000195062	0.00332123	up	49	45	59	11	9	16
ENSGALG00000036846	-1.35958	0.04044	0.151723	down	646	1714	1347	3635	2784	1100
ENSGALG00000036680	-1.33158	2.75e-10	5.61e-08	down	110	157	134	235	304	308
ENSGALG00000036582	2.80987	0.0248936	1	up	7	6	32	3	2	0
ENSGALG00000034772	-1.36718	0.0461869	0.165828	down	6	34	14	48	43	21
ENSGALG00000030853	-1.99903	3.37e-09	4.73e-07	down	47	45	67	121	140	284
ENSGALG00000029857	1.42029	0.00255405	0.0231139	up	124	58	205	50	31	37
ENSGALG00000028815	1.15561	0.000769379	0.00954469	up	130	82	145	44	42	48
ENSGALG00000027514	-1.58856	3.15e-09	4.47e-07	down	5418	4617	2480	11275	8389	12212
ENSGALG00000026896	-1.03898	9.77e-07	5.01e-05	down	200	156	172	240	335	344
ENSGALG00000026768	-1.51361	0.00163895	0.0166676	down	40	78	66	188	175	56
ENSGALG00000026297	-1.17954	0.0154083	0.0799466	down	86	31	203	198	221	171
ENSGALG00000024136	-1.27642	5.03e-07	3.03e-05	down	232	477	472	861	671	817
ENSGALG00000021451	-1.77075	7.02e-05	0.00150443	down	17	44	30	89	103	62
ENSGALG00000020486	-1.27136	0.0405519	0.151973	down	126	325	394	714	614	288
ENSGALG00000020485	-1.00555	1.45e-06	6.99e-05	down	287	492	544	641	781	785
ENSGALG00000019509	-2.87371	3.83e-06	0.00014954	down	13	10	5	86	46	35
ENSGALG00000016826	1.13993	0.0484894	0.170488	up	173	46	105	14	69	45
ENSGALG00000015307	-1.05511	3.34e-08	3.26e-06	down	411	375	475	698	836	639
ENSGALG00000014965	-1.13037	0.0197937	0.0942506	down	28	22	17	28	53	44
ENSGALG00000014902	-1.13961	2.85e-17	2.95e-14	down	1139	1127	1021	1918	1938	2227
ENSGALG00000013590	-1.11389	6.74e-05	0.00145783	down	513	407	228	640	648	834
ENSGALG00000012103	-1.80066	0.0029988	0.0258926	down	10	10	35	72	38	43
ENSGALG00000011459	-1.18296	0.00717587	0.0477624	down	41	36	36	47	49	127
ENSGALG00000011177	-1.51299	0.000870805	0.0103856	down	108	49	34	90	206	179
ENSGALG00000007526	1.0876	0.00217082	0.0205428	up	125	125	86	38	35	62
ENSGALG00000006104	-1.01769	0.000342595	0.00505459	down	111	67	123	145	183	184
ENSGALG00000006091	-1.41372	8.97e-06	0.000286522	down	85	45	60	127	138	164
ENSGALG00000005957	-1.08155	0.00159725	0.0163546	down	154	437	409	712	545	447
ENSGALG00000005861	1.022	0.00648044	0.0444274	up	92	69	75	23	36	40
ENSGALG00000003283	-1.05839	5.35e-11	1.41e-08	down	890	674	884	1374	1364	1532
ENSGALG00000000295	1.41442	1.09e-09	1.79e-07	up	719	760	1366	279	306	296
CTXN1	1.41099	0.0190097	0.0917813	up	32	31	25	9	7	12
