# Supplementary material for: Transcriptome Sequencing and Mass Spectrometry Reveal Genes Involved in the Non-mendelian Inheritance-Mediated Feather Growth Rate in Chicken
Source: Biochem Genet. 2024 Jan 27;62(5):4120–36. doi: 10.1007/s10528-023-10643-y (PMC11427531; doi:10.1007/s10528-023-10643-y)
Supplement: Supplementary file 5 — Supplementary file5 (XLSX 271 KB) [file 10528_2023_10643_MOESM5_ESM.xlsx]

## Sheet: sheet1
Supplemental Table 5. DEPs in EC vs. LC.
Accession	Protein Name	Gene Name	Coverage	Unique Peptides	Peptides	PSMs	AAs	MW [kDa]	calc. pI	LC1	LC2	LC3	average LC	EC1	EC2	EC3	average EC	LC/EC	t test p value
Q5ZJ23	Argininosuccinate synthase	ASS1	17	1	8	15	416	46.9	6.54	1.0023	2.14743	1.34659	1.49877	0.336655	0.319463	0.269404	0.308507	4.85814	0.0248353
A0A3Q2UBG0	Uncharacterized protein	LOC107051359	7	2	2	2	202	21.8	8.68	1.54728	1.27608	1.26964	1.36433	1.07077	0.77253	0.910619	0.917973	1.48625	0.0237677
E1C312	Calpain catalytic domain-containing protein	CAPN6	3	2	2	2	644	73.7	6.96	1.39177	1.2847	1.14353	1.27333	0.972961	0.989228	0.611279	0.857823	1.48438	0.0436692
A0A1D5NTR2	DNA (cytosine-5-)-methyltransferase	DNMT3A	1	1	1	1	877	98.9	6.16	1.02881	1.316	1.19151	1.17877	0.930907	0.733587	0.820826	0.82844	1.42288	0.0255033
E1BW33	Non-specific serine/threonine protein kinase	SMG1	0	1	1	1	3662	410.6	6.49	1.25461	1.44269	1.15236	1.28322	0.937137	0.950381	0.825807	0.904442	1.4188	0.0155995
Q5ZKK3	Anaphase-promoting complex subunit 5	ANAPC5	1	1	1	1	756	85.3	6.71	0.989442	1.24902	1.2122	1.15022	0.951215	0.736564	0.818957	0.835579	1.37656	0.0371868
P32018	Collagen alpha-1(XIV) chain	COL14A1	42	1	63	308	1888	202.5	5.4	1.04578	1.16863	1.38165	1.19869	0.868245	0.819763	0.956878	0.881629	1.35963	0.0403047
A0A3Q2U9E4	Kinesin motor domain-containing protein	KIF16B	1	1	2	2	2059	234	6.18	1.20048	1.27664	1.24073	1.23928	0.984149	0.967782	0.788529	0.913487	1.35665	0.00800882
E1BU27	Aldo_ket_red domain-containing protein	AKR1D1	48	16	16	95	448	49.5	9.2	1.07586	1.21941	1.06595	1.12041	0.670508	0.959742	0.89012	0.840123	1.33362	0.0490515
R4GLM3	Uncharacterized protein	RAB38	5	1	1	1	212	23.9	8.07	1.31529	1.05024	1.15448	1.17334	0.957733	0.798109	0.94869	0.901511	1.30152	0.0429309
A0A1D5P962	Ribonuclease P protein subunit p29	POP4	4	1	1	1	238	27.7	10.21	1.21709	0.981879	1.20103	1.13333	0.862194	0.941482	0.835515	0.87973	1.28827	0.0368422
F1P319	Torsin 1A interacting protein 2	TOR1AIP2	1	1	1	1	509	55.9	5.15	1.15097	1.12102	1.04023	1.10407	0.901331	0.779279	0.89287	0.857827	1.28706	0.00870735
A0A3Q3AMX7	Ig-like domain-containing protein		49	2	4	19	100	10.3	8.29	0.989814	1.12736	1.18886	1.10201	0.868904	0.794604	0.914325	0.859278	1.28249	0.0238359
A0A1D5P0F4	Collagen alpha-1(XIV) chain	COL14A1	41	1	63	318	1888	202.6	5.43	1.01609	1.26759	1.19567	1.15978	0.965072	0.82283	0.952079	0.913327	1.26984	0.047975
A0A1D5NWG9	t-SNARE coiled-coil homology domain-containing protein	STX1A	3	1	1	1	407	46	7.96	1.02711	1.14255	1.16808	1.11258	0.910617	0.783156	0.935876	0.87655	1.26927	0.0212101
Q90615	Integrin alpha-1 (Fragment)	ITGA1	4	1	1	1	285	31.5	4.93	1.23612	1.11421	1.11373	1.15469	0.862084	1.00787	0.861708	0.910555	1.26811	0.0183384
A0A3Q2U664	Uncharacterized protein		4	1	1	1	357	35.8	10.84	0.987364	1.1217	1.16671	1.09192	0.921823	0.766443	0.931214	0.87316	1.25054	0.0448618
Q5ZID0	Q5ZID0	Q5ZID0	20	6	6	11	296	32.7	8.05	1.18351	1.05416	1.09251	1.11006	0.756392	0.95506	0.956564	0.889339	1.24819	0.0451959
F1NPF7	PH domain-containing protein	FERMT1	2	1	2	5	677	77.4	6.84	1.03484	1.13664	1.15389	1.10846	1.02123	0.875803	0.809989	0.90234	1.22843	0.0469539
A0A1D5PFG0	Small membrane A-kinase anchor protein	C2orf88	14	1	1	1	87	9.3	4.84	0.986254	1.19646	1.12353	1.10208	0.942866	0.875682	0.88112	0.899889	1.22469	0.0363148
Q5ZKS0	Uncharacterized protein	MARCKSL1	8	1	1	1	213	21.2	4.72	1.17135	1.21645	1.09785	1.16189	1.00014	0.959724	0.900469	0.953445	1.21862	0.00985402
Q5ZMM4	Q5ZMM4	Q5ZMM4	46	22	22	41	530	60	8.05	1.13683	1.09405	1.24151	1.15746	0.978848	0.948328	0.932215	0.953131	1.21438	0.0112191
E1BX53	Uncharacterized protein	TTC21B	1	1	1	1	1411	160.6	6.81	1.04002	1.0733	1.134	1.08244	0.994188	0.830018	0.866276	0.896827	1.20697	0.0310006
A0A1D5P3B7	Uncharacterized protein	ASAP3	2	1	1	1	1006	110.5	7.09	1.0756	1.06419	1.10165	1.08048	0.820046	0.898928	0.967129	0.895367	1.20674	0.0135331
Q5ZL16	WD repeat domain phosphoinositide-interacting protein 3	WDR45B	4	1	1	1	344	38.1	7.61	1.10801	1.09631	1.09847	1.10093	0.950624	0.812007	0.977033	0.913221	1.20555	0.0216043
A0A1L1RND0	Heat shock protein HSP 90-alpha	HSP90AA1	48	27	40	477	771	89.3	5.58	0.976943	0.941225	0.952941	0.957036	1.0246	1.18372	1.24025	1.14953	0.832549	0.0422649
A0A1L1RZ58	Coiled-coil domain-containing protein 58	CCDC58	2	1	1	1	348	38.4	11.58	0.839576	1.01194	0.870159	0.907225	1.04089	1.07222	1.15974	1.09095	0.831592	0.0452453
F1NHT5	Uncharacterized protein	FETUB	41	12	12	24	399	44.1	5.74	0.949692	0.866968	0.877799	0.898153	1.0381	1.17996	1.02233	1.08013	0.831524	0.0321587
Q5ZJ00	55 kDa erythrocyte membrane protein	MPP1	2	1	1	1	468	52.5	7.09	0.828841	0.850539	0.925439	0.868273	1.04083	1.05097	1.0434	1.04506	0.830832	0.0038604
E1BT08	Heat shock 110 kDa protein	HSPH1	26	18	20	31	856	96	5.1	0.955487	0.911979	0.948914	0.938794	1.03441	1.20777	1.17494	1.13904	0.824198	0.0217731
Q5ZJ49	Alpha-MPP	PMPCA	5	2	2	2	519	57.5	7.18	0.927915	0.938436	0.902045	0.922799	1.22174	1.09776	1.04738	1.12229	0.822243	0.0196126
A0A1D5PLH4	Nucleoplasmin domain-containing protein	NPM3	24	3	3	6	148	16.4	4.64	0.785029	0.89707	0.854646	0.845582	1.00154	0.972346	1.12427	1.03272	0.818793	0.0301822
A0A1D5NYA8	Uncharacterized protein	DNAJA4	19	8	8	27	398	44.8	6.09	1.00834	0.871252	0.907143	0.928912	1.08585	1.20099	1.13429	1.14038	0.814566	0.0161673
Q7LZF3	Q7LZF3	Q7LZF3	39	1	3	6	89	10.3	8.02	0.917494	0.860729	0.902817	0.89368	0.988244	1.14574	1.17762	1.10387	0.809591	0.0261046
E1C9I1	Link domain-containing protein	LYVE1	6	2	2	2	308	33.7	7.99	0.862714	0.86568	0.878909	0.869101	1.09417	1.07452	1.08354	1.08408	0.801696	9.05734e-06
Q98TD1	Q98TD1	Q98TD1	49	16	16	84	470	50.8	4.73	0.845138	0.70864	0.790246	0.781341	0.966404	1.10487	0.897532	0.989601	0.789552	0.0457652
A0A3Q2UC54	Uncharacterized protein	LOC101750739	4	3	3	3	530	57.3	6.38	0.853329	0.87993	0.883782	0.872347	0.988457	1.1042	1.26509	1.11925	0.779404	0.0377896
A0A3Q2UFG5	Ig-like domain-containing protein		49	1	4	26	100	10.4	8.91	0.593486	0.755783	0.844046	0.731105	0.900141	1.00163	1.04461	0.982129	0.744409	0.0417788
A0A1D5P8H0	Uncharacterized protein	PXYLP1	2	1	1	1	483	56.2	9.22	0.749445	0.947421	0.823292	0.840053	1.20707	1.18238	1.11536	1.16827	0.719056	0.00681924
A0A1D5NX08	Carboxylic ester hydrolase	CES1L2	9	1	5	6	557	61.9	5.6	0.846996	0.899376	0.575084	0.773818	1.43507	1.15532	1.15938	1.24992	0.619093	0.0252583
P46156	Gallinacin-1	GAL1	28	2	2	3	65	7.2	9.7	0.704211	0.55819	0.654158	0.638853	1.51587	0.942494	1.19128	1.21655	0.525136	0.0280532
