# Supplementary material for: Transcriptome Sequencing and Mass Spectrometry Reveal Genes Involved in the Non-mendelian Inheritance-Mediated Feather Growth Rate in Chicken
Source: Biochem Genet. 2024 Jan 27;62(5):4120–36. doi: 10.1007/s10528-023-10643-y (PMC11427531; doi:10.1007/s10528-023-10643-y)
Supplement: Supplementary file 6 — Supplementary file6 (XLSX 293 KB) [file 10528_2023_10643_MOESM6_ESM.xlsx]

## Sheet: sheet1
Supplemental Table 6. DEPs in EH vs. LH.
Accession	Protein Name	Gene Name	Coverage	Unique Peptides	Peptides	PSMs	AAs	MW [kDa]	calc. pI	LH1	LH2	LH3	average LH	EH1	EH2	EH3	average EH	LH/EH	t test p value
A0A1D5NX08	Carboxylic ester hydrolase	CES1L2	9	1	5	6	557	61.9	5.6	1.21725	1.56195	1.13801	1.30574	0.687868	0.750482	0.6804	0.70625	1.84883	0.0104899
A0A3Q2U8P4	GB1/RHD3-type G domain-containing protein	GBP	2	1	1	1	572	65.1	6.04	0.993919	1.4969	1.3329	1.27457	0.518025	0.782491	0.817023	0.705846	1.80573	0.0317367
E1C312	Calpain catalytic domain-containing protein	CAPN6	3	2	2	2	644	73.7	6.96	1.1116	1.23951	1.44171	1.26427	0.599733	0.761986	0.74392	0.70188	1.80127	0.00668921
A0A1L1RTQ1	Uncharacterized protein	ALOX15B	1	1	1	1	667	75.9	7.01	1.14693	1.2175	1.65729	1.34057	0.698548	0.793673	0.85771	0.78331	1.71142	0.0285038
A0A1D5PSL4	Keratin		38	3	3	4	130	14	6.96	1.024	1.42981	1.40417	1.28599	0.928377	0.746665	0.776265	0.817102	1.57384	0.0303803
A0A3Q2UBG0	Uncharacterized protein	LOC107051359	7	2	2	2	202	21.8	8.68	1.08758	1.23382	1.0177	1.11303	0.787758	0.679744	0.659941	0.709148	1.56954	0.00576158
E1C1A4	Aminopeptidase	LVRN	15	15	15	19	958	109.7	5.55	1.05949	1.37484	1.44984	1.29472	0.811027	0.866951	0.79686	0.824946	1.56946	0.0180446
Q5F3I1	Fibrinogen C-terminal domain-containing protein	FGL2	2	1	1	1	439	50.2	8.37	1.24489	1.29873	1.01641	1.18668	0.81093	0.755151	0.778495	0.781525	1.51841	0.0100159
A0A3Q2UCP8	ACB domain-containing protein	ACBD7	27	2	2	2	86	9.6	8.59	1.45683	1.14499	1.12881	1.24354	0.898	0.865493	0.781625	0.848373	1.4658	0.0244285
E1BTH3	SERPIN domain-containing protein	SERPINB2	36	13	13	40	412	46.6	7.01	1.07164	1.19982	1.36851	1.21332	0.744247	0.804285	0.93769	0.828741	1.46406	0.0203804
A0A1L1RWG9	IF rod domain-containing protein	KRT24	45	12	17	47	423	46	5.05	1.01315	1.30806	1.31856	1.21326	0.884708	0.817325	0.830699	0.844244	1.4371	0.0225393
A0A1D5P8E9	Uncharacterized protein		37	1	3	11	62	7	4.72	1.12433	1.31677	1.36903	1.27004	0.995493	0.830199	0.836714	0.887469	1.43108	0.0141428
E1BU27	Aldo_ket_red domain-containing protein	AKR1D1	48	16	16	95	448	49.5	9.2	1.34474	1.09741	1.23282	1.22499	0.747568	0.947779	0.906815	0.867388	1.41227	0.0190551
Q5ZI44	Uncharacterized protein	TANGO2	3	1	1	1	276	31.1	5.57	0.952334	1.34162	1.26951	1.18782	0.89984	0.831775	0.807354	0.846323	1.40351	0.0496905
A0A1L1RJC1	UPAR/Ly6 domain-containing protein	LOC101747868	6	1	1	1	127	13.6	5.44	1.05	1.37452	1.23282	1.21911	0.851993	0.936687	0.826886	0.871856	1.3983	0.0252267
A0A3Q3A2R2	Ig-like domain-containing protein		49	1	4	21	101	10.4	8.51	1.16459	1.45003	1.06573	1.22678	0.947202	0.881242	0.858939	0.895794	1.36949	0.0488244
A0A3Q2U0H3	CD166 antigen	ALCAM	4	2	2	2	542	60.8	6.16	0.997168	1.27035	1.16216	1.14323	0.912496	0.762547	0.851886	0.84231	1.35725	0.0293243
A0A088BIK7	Keratin	EDbeta	9	1	1	1	107	10.6	4.89	1.25014	1.01413	1.21594	1.16007	0.97602	0.794946	0.810868	0.860611	1.34796	0.0329909
A0A1D5PXN3	Uncharacterized protein	ENPP3	2	2	2	3	886	100.7	5.97	1.06094	1.09807	1.15798	1.10566	0.96294	0.780734	0.7229	0.822192	1.34477	0.0217651
F1NL38	Uncharacterized protein	HRG	6	5	5	9	1078	123	8.15	0.989268	1.04228	1.05198	1.02784	0.770143	0.877642	0.6548	0.767529	1.33916	0.0179623
P07583	Beta-galactoside-binding lectin	CG-1B	59	8	8	236	135	15.1	7.09	1.12883	1.25476	1.17777	1.18712	0.774288	0.966354	0.924189	0.888277	1.33643	0.0122467
Q5ZKP6	Adenosine deaminase	ADA	29	9	9	23	357	40.7	6.21	1.01726	1.25485	1.09546	1.12252	0.819553	0.838128	0.893401	0.850361	1.32006	0.020639
A0A1L1RYV5	tRNA (guanine-N(7)-)-methyltransferase non-catalytic subunit WDR4	WDR4	9	3	3	3	417	46.9	5.95	1.03023	1.05929	1.29528	1.12827	0.890034	0.883537	0.811762	0.861778	1.30923	0.0383148
A0A1D5PHE6	Uncharacterized protein	EDCH2	27	2	2	6	99	11	8.34	1.2251	1.02299	1.26598	1.17136	0.957163	0.835399	0.894933	0.895832	1.30757	0.0293173
Q9W6H0	Mimecan	OGN	42	11	11	99	294	33.2	6.55	1.31779	1.06973	1.13601	1.17451	0.954986	0.846396	0.90992	0.903767	1.29957	0.0282886
F1P3G5	Chromatin modification-related protein MEAF6	MEAF6	9	1	2	2	200	22.4	8.79	1.09581	1.04977	1.14804	1.09787	0.987378	0.805807	0.741866	0.845017	1.29923	0.0326549
Q9DEQ5	p37NB protein (Fragment)	P37NB	19	7	7	12	437	51.8	8.35	1.19404	1.12802	1.07637	1.13281	0.933343	0.833011	0.853938	0.873431	1.29696	0.0047757
O93601	O93601	O93601	79	26	26	306	366	40.8	4.84	1.00852	1.01982	1.00713	1.01183	0.767117	0.709694	0.872845	0.783219	1.29188	0.00885512
E1BUF4	Uncharacterized protein	CABIN1	0	1	1	1	2180	245	5.71	1.19006	1.12427	1.07878	1.13104	0.863453	0.899199	0.875723	0.879458	1.28606	0.00177183
A0A1D5NUI3	Peptide O-xylosyltransferase 1	XYLT1	1	1	1	1	910	103.7	9.2	0.993331	1.04869	1.06911	1.03704	0.807405	0.760386	0.855933	0.807908	1.28362	0.00302333
P17785	Annexin A2	ANXA2	69	28	28	331	339	38.6	7.33	1.13246	1.22182	1.13022	1.1615	0.900185	0.961637	0.859411	0.907078	1.28049	0.00386134
F1NMA2	Sulfotransferase	SULT1E1	27	7	7	9	294	34.3	6.74	1.23404	1.02725	1.12117	1.12749	0.825166	1.00478	0.821907	0.883953	1.27551	0.0456865
A0A3Q2TW12	PDZ domain-containing protein	AHNAK2	37	74	74	220	4209	451.5	5.31	1.13151	1.18425	1.0878	1.13452	0.838507	0.916881	0.913482	0.889623	1.27528	0.00293597
F6JXX0	F6JXX0	F6JXX0	28	1	1	2	36	4.2	7.24	1.13708	0.956635	1.21744	1.10372	0.823251	0.880699	0.896638	0.866863	1.27323	0.041938
F1NSS9	Histone acetyltransferase	KAT2A	2	1	1	2	804	91.1	8.97	1.1749	1.1749	1.18772	1.17917	0.823556	0.924747	1.03304	0.927113	1.27188	0.0141787
Q9PVL6	Q9PVL6	Q9PVL6	11	4	4	9	299	33.1	9.31	1.32116	1.07495	1.10202	1.16604	0.957244	0.879692	0.914578	0.917172	1.27135	0.0373603
E1C5U6	HP domain-containing protein	VILL	11	9	9	10	860	97.2	6.13	1.02253	1.25062	1.15616	1.14311	0.866	0.892781	0.944179	0.900986	1.26873	0.0258794
A0A3Q2U9M3	Ig-like domain-containing protein		41	2	3	12	94	9.7	7.96	1.35221	1.17973	1.22011	1.25068	0.943763	1.10209	0.912299	0.986049	1.26838	0.0280076
P51890	Lumican	LUM	30	9	9	94	343	38.6	6.52	1.22942	1.12594	1.04696	1.13411	0.958112	0.861231	0.864779	0.894707	1.26757	0.0177664
A0A1D5PJ54	Uncharacterized protein		22	2	2	4	136	14.2	9.66	1.10173	1.25927	1.17988	1.18029	0.901523	0.955812	0.946085	0.934473	1.26306	0.00711261
Q5F4C3	Q5F4C3	Q5F4C3	2	1	1	1	461	51.8	5.25	1.21006	1.12049	1.21601	1.18219	1.03157	0.85818	0.920281	0.936677	1.26211	0.0144477
F1NCM5	15-oxoprostaglandin 13-reductase	PTGR1	30	9	9	21	329	35.9	8.6	1.09056	1.06802	1.07493	1.07784	0.896081	0.86665	0.826933	0.863222	1.24862	0.000527609
E1C2A2	SET domain-containing protein	PRDM11	1	1	1	1	1114	127.9	6.09	1.02466	1.19887	1.03946	1.08766	0.857394	0.91341	0.843277	0.87136	1.24824	0.0223391
A0A1D5P4I1	Uncharacterized protein	CHL1	1	1	1	1	1171	129.6	6.62	1.08816	1.06539	1.26609	1.13988	0.970496	0.900229	0.880681	0.917135	1.24287	0.0321129
A0A3Q2TX99	Epithelial membrane protein 2	EMP2	6	1	1	10	167	19	7.65	1.16744	1.08121	1.24077	1.16314	0.975195	0.885262	0.94975	0.936736	1.2417	0.0131934
P32018	Collagen alpha-1(XIV) chain	COL14A1	42	1	63	308	1888	202.5	5.4	1.02661	1.18647	1.078	1.09702	0.779335	0.894733	0.979286	0.884451	1.24034	0.0465766
F1NW73	Uncharacterized protein	ABCA8	6	7	7	10	1628	184.7	7.08	1.17534	1.10955	1.20836	1.16442	0.98965	0.92213	0.906797	0.939526	1.23937	0.00432955
A0A3Q2TYI6	2Fe-2S ferredoxin-type domain-containing protein	LOC107050992	7	1	1	1	167	18.6	7.18	1.11239	1.11785	1.03103	1.08709	0.914295	0.873586	0.857796	0.881892	1.23268	0.0033049
A0A3Q2UBV6	Uncharacterized protein	POSTN	54	2	38	168	801	89.6	8.46	1.25886	1.05726	1.15623	1.15745	0.973939	1.00875	0.838895	0.940528	1.23064	0.0496066
F1NH59	Histone deacetylase 3	HDAC3	8	3	4	5	428	48.8	5.16	1.00462	1.18377	1.15286	1.11375	0.975062	0.816933	0.927534	0.90651	1.22861	0.045933
A0A3Q2UER4	Uncharacterized protein	ZNF536	1	1	1	1	1378	151.4	7.17	1.20923	1.07314	1.15336	1.14525	0.957198	0.980978	0.859322	0.932499	1.22815	0.0172498
A0A3Q3AXK9	Uncharacterized protein	ENPP2	1	1	1	1	855	97.9	7.3	1.19385	1.05822	1.03837	1.09681	0.877903	0.914444	0.890803	0.894383	1.22633	0.0155082
A0A3Q2UIJ5	Uncharacterized protein	LOC769729	18	4	4	4	204	22.8	8.48	1.15252	1.09054	1.1106	1.11789	0.949387	0.90409	0.88462	0.912699	1.22481	0.00149553
P27003	Protein S100-A10	S100A10	18	3	3	46	97	11.3	7.39	1.20507	1.2251	1.12389	1.18469	0.942708	1.03109	0.929764	0.967854	1.22404	0.0081373
F1NXR0	Creatine kinase	CKMT1B	6	1	2	3	417	47.1	8.48	1.06618	1.15838	1.07608	1.10021	0.961596	0.841358	0.905503	0.902819	1.21864	0.0121718
Q9IBC9	Tetraspanin	CD9	8	2	2	7	224	25	7.46	1.03446	1.16424	1.10321	1.10064	0.859314	0.938996	0.913945	0.904085	1.2174	0.0113233
A0A1D5NU81	ZP domain-containing protein	TGFBR3	9	6	6	7	820	91.6	5.83	1.0378	1.10772	1.10561	1.08371	0.863997	0.848466	0.958284	0.890249	1.21731	0.00940654
A0A1D5P1C6	Phospholipase B-like	PLBD1	16	8	8	9	544	62	8.54	1.08085	1.10645	1.19653	1.12794	0.991106	0.838247	0.952817	0.92739	1.21625	0.0255725
A0A1D5PKI0	H1.10 linker histone		39	11	11	26	215	22.5	10.46	1.11939	1.12559	1.0528	1.09926	0.934228	0.853179	0.924672	0.904026	1.21596	0.0048543
A0A3Q2UAZ7	LAM_G_DOMAIN domain-containing protein		3	1	1	1	586	62.3	9.95	1.17704	1.12547	1.00096	1.10116	0.883218	0.905091	0.932673	0.906994	1.21407	0.023099
A0A1D5PTL7	Annexin	ANXA4	69	14	18	91	315	35.5	5.26	1.0861	1.21637	1.16902	1.15716	1.03062	0.906018	0.933699	0.956779	1.20944	0.020185
E1C7T1	SERPIN domain-containing protein	SPIA1	38	16	16	46	425	48.7	6.54	1.02721	1.13319	1.23482	1.13174	0.961347	0.874645	0.973126	0.936373	1.20864	0.0443711
A0A1L1RQK6	Uncharacterized protein	LOC426820	2	3	3	4	1037	111.6	5.55	1.07177	1.13019	1.07577	1.09258	0.921402	0.935333	0.861324	0.90602	1.20591	0.00320215
A0A1D5PXL0	Beta-galactosidase	GLB1	15	9	9	22	652	73.4	5.72	1.06848	1.11411	1.15026	1.11095	0.874563	0.922609	0.968436	0.921869	1.2051	0.00627376
A0A1D5PF26	Protein kinase domain-containing protein	NRBP2	2	1	1	1	454	52.6	6.61	1.19491	1.08323	1.03924	1.1058	0.951358	0.976131	0.830364	0.919284	1.20289	0.0447109
Q5ZJQ7	RNA polymerase II subunit A C-terminal domain phosphatase SSU72	SSU72	12	2	2	3	194	22.6	5.33	0.974789	0.918214	0.856566	0.916523	0.993835	1.13524	1.17042	1.09983	0.833331	0.0454362
A0A3Q3AAP1	Uncharacterized protein	SUV39H1	5	1	1	1	457	47.3	7.36	0.864418	0.887327	0.878273	0.876672	1.00844	1.06053	1.08746	1.05214	0.833225	0.00190068
Q5ZLB3	Helix-destabilizing protein	HNRNPA1	38	2	13	91	368	38.1	9.36	0.880392	0.91578	0.890475	0.895549	1.03915	1.06195	1.12834	1.07648	0.831924	0.00325601
Q3C1E9	Histone chaperone ASF1	ASF1	7	1	1	3	204	23	4.41	0.966622	0.84905	0.962201	0.925958	1.07986	1.14834	1.1114	1.1132	0.831798	0.0123722
F1NJU6	HECT-type E3 ubiquitin transferase	SMURF2	1	1	1	1	717	82.4	7.42	0.919616	0.891184	0.921841	0.910881	1.06544	1.1499	1.07594	1.09709	0.830269	0.00277966
Q9DGN8	Q9DGN8	Q9DGN8	10	3	3	8	278	29.9	8.66	0.97722	0.89978	0.928331	0.93511	1.20175	1.15618	1.02803	1.12865	0.828518	0.0269487
R4GHN9	Uncharacterized protein	LUZP1	2	2	2	3	1111	123.4	8.92	0.932452	0.907048	0.935992	0.925164	1.1248	1.07581	1.14941	1.11667	0.828502	0.00122859
E1B2Y2	E1B2Y2	E1B2Y2	2	1	1	3	599	64.4	5.52	0.945452	0.920501	0.914244	0.926732	1.15318	1.10979	1.09506	1.11935	0.827923	0.000634957
A0A1D5PE93	Cnd3 domain-containing protein	NCAPG	5	4	4	5	1038	117.2	5.6	0.965195	0.875283	0.920018	0.920165	1.13914	1.14664	1.04973	1.11184	0.827609	0.00910975
A0A3Q3AH06	DNA ligase (ATP)	LIG1	2	2	2	2	961	105	7.68	1.00123	0.872684	0.912168	0.928695	1.16655	1.08897	1.113	1.12284	0.827092	0.0119403
F1NRU5	RNA-binding protein NOB1	NOB1	4	1	1	1	426	47.3	8.19	0.87717	0.957809	0.877191	0.904056	1.08642	1.06061	1.14054	1.09586	0.824975	0.00581706
A0A1D5PHZ2	Queuine tRNA-ribosyltransferase accessory subunit 2	QTRT2	4	1	1	1	425	47.1	5.76	0.887296	1.04363	0.877909	0.93628	1.10435	1.13864	1.16699	1.13666	0.823712	0.0241623
A0A1D5PKH3	Uncharacterized protein	GRSF1	23	9	9	15	467	52.1	7.52	0.929748	0.898534	0.913645	0.913976	1.12593	1.08025	1.12559	1.11059	0.822965	0.000369172
F1NHV9	DNA-directed RNA polymerase II subunit E	POLR2E	12	2	2	4	210	24.6	5.95	0.841568	0.966639	0.92172	0.909976	1.06337	1.11231	1.14743	1.1077	0.821498	0.0108365
A0A3Q2UDS8	Sulfiredoxin	SRXN1	12	1	1	1	155	16.3	7.58	0.868669	0.966919	0.827248	0.887612	1.07018	1.03446	1.13947	1.08137	0.820823	0.0198968
A0A1D5PPP9	Uncharacterized protein	PTMA	24	6	6	27	110	12	3.79	0.900892	0.858547	0.964225	0.907888	1.06235	1.12239	1.13525	1.10666	0.820384	0.00640759
A0A3Q2TS63	Alpha-1,3-mannosyl-glycoprotein 2-beta-N-acetylglucosaminyltransferase		4	1	1	1	381	43	9.66	0.949229	0.925741	0.915886	0.930285	1.06758	1.15661	1.18346	1.13588	0.818997	0.0048341
Q1T765	Centromere protein N	CENPN	3	1	1	1	344	40.3	8.84	0.918517	0.876459	0.940402	0.911793	1.15747	1.07233	1.11107	1.11362	0.818763	0.00285384
A0A1D5P9U3	3-hydroxy-3-methylglutaryl coenzyme A synthase	HMGCS1	8	5	5	5	542	60.2	5.96	0.965202	0.869603	0.923035	0.91928	1.0786	1.16267	1.12903	1.12343	0.81828	0.00521813
Q2KN97	Cytospin-A	SPECC1L	1	1	1	1	1118	124.8	5.71	0.827108	0.878025	0.982367	0.895833	1.02508	1.06972	1.2008	1.09854	0.81548	0.0438964
A2IAR9	Cyclin dependent kinase 2	CDK2	15	3	4	4	298	33.7	9	1.02809	0.85894	0.935041	0.940691	1.15884	1.2046	1.10872	1.15739	0.812772	0.0182168
A0A1L1RM08	Uncharacterized protein	MYL12A	58	4	9	63	198	22.8	4.79	0.960227	0.913354	0.912493	0.928691	1.24164	1.1126	1.08209	1.14544	0.810771	0.0134928
A0A1L1RVZ0	28S ribosomal protein S15, mitochondrial		5	1	1	1	167	20.1	10.59	1.01143	0.810087	0.936602	0.919374	1.11037	1.23634	1.06748	1.13806	0.807841	0.0479022
Q5ZMR9	Q5ZMR9	Q5ZMR9	1	1	1	1	1154	130.2	5.08	0.867866	0.920193	0.872116	0.886725	1.06338	1.17414	1.05958	1.09903	0.806824	0.00669792
Q5ZLN4	Flap endonuclease 1	FEN1	23	7	7	11	381	43	8.12	0.98159	0.925218	0.89769	0.934833	1.17511	1.14541	1.15616	1.15889	0.806659	0.00102255
A0A3Q3A611	Inositol-3-phosphate synthase	ISYNA1	20	11	11	27	723	76.7	8.32	1.01132	0.824291	0.893701	0.909771	1.17884	1.07742	1.12806	1.12811	0.806459	0.0243432
F1NV57	Uncharacterized protein	PTPN9	2	1	1	1	582	66.2	8.97	0.98946	0.798908	0.963947	0.917438	1.13985	1.17632	1.10086	1.13901	0.805473	0.025229
O13111	O13111	O13111	10	1	4	6	437	48	8.02	0.864843	0.883446	0.947061	0.89845	0.974436	1.1977	1.17466	1.1156	0.805354	0.044561
Q5ZHU6	Q5ZHU6	Q5ZHU6	29	4	4	9	165	18.4	5.2	0.959733	0.860427	0.998786	0.939649	1.1008	1.17911	1.22074	1.16688	0.805265	0.0137358
Q5F371	Protein strawberry notch homolog 1	SBNO1	2	2	2	2	1239	137.1	6.48	0.867966	0.917464	0.910136	0.898522	1.10724	1.08576	1.15551	1.11617	0.805005	0.00107404
O57613	O57613	O57613	6	9	9	13	1748	193.1	4.23	0.961204	0.82301	0.849828	0.878014	1.11879	1.07604	1.08789	1.09424	0.802395	0.00808153
Q5ZLV2	Peptidyl-prolyl cis-trans isomerase-like 3	PPIL3	8	1	1	1	161	18	6.79	0.871708	0.874909	0.971456	0.906024	1.09042	1.18301	1.12208	1.13184	0.80049	0.00605162
Q5R1T0	Q5R1T0	Q5R1T0	1	1	1	1	937	105.1	5.34	0.936655	0.87387	0.924514	0.91168	1.10359	1.18563	1.13039	1.13987	0.799811	0.00178668
F1NV33	DNA mismatch repair protein	MSH2	12	10	10	14	942	104.8	5.81	0.962881	0.832769	0.849204	0.881618	1.08334	1.12454	1.09948	1.10245	0.799688	0.00660383
Q90988	Q90988	Q90988	5	6	6	7	1189	134.9	8.54	0.99293	0.820045	0.860751	0.891242	1.08793	1.15509	1.10063	1.11455	0.799643	0.0163971
E1BR29	Mitochondrial import inner membrane translocase subunit TIM23	TIMM23B	8	1	1	1	208	21.7	9.06	0.831838	0.96881	0.976529	0.925726	1.09546	1.20407	1.17547	1.15833	0.799189	0.0152127
A0A0B4ZU13	A0A0B4ZU13	A0A0B4ZU13	7	1	1	4	515	56.9	6.64	0.889787	0.957407	0.895062	0.914085	1.05476	1.21131	1.16696	1.14434	0.798786	0.0109909
A0A175KE57	A0A175KE57	A0A175KE57	69	1	24	110	427	47.1	5.88	0.693397	0.819614	0.76161	0.758207	0.887043	1.02665	0.942574	0.95209	0.79636	0.0237294
F1NBD7	Cyclin-dependent kinase 1	CDK1	31	7	8	13	303	34.7	7.97	1.01298	0.815572	0.894456	0.907668	1.16796	1.17454	1.08724	1.14325	0.793938	0.0210437
F1NI29	Enoyl-CoA hydratase	HADHA	44	1	27	94	770	82.9	9.06	0.790939	0.99176	0.893605	0.892101	1.17492	1.1161	1.08031	1.12378	0.793843	0.0225862
Q5ZI10	Uncharacterized protein	WBSCR22	5	1	1	1	282	31.5	9.06	0.844654	0.882497	0.915801	0.880984	1.00742	1.21498	1.12168	1.11469	0.790338	0.0211324
E1C2U4	DNA helicase	MCM4	21	14	14	19	859	96.8	7.39	0.964404	0.826692	0.900262	0.897119	1.16758	1.15892	1.08573	1.13741	0.788738	0.00718953
E1BYE0	Sulfotransferase	LOC415852	10	3	3	3	288	33.2	7.06	1.00468	0.777693	0.889803	0.890724	1.19142	1.07938	1.12069	1.13049	0.787907	0.0306778
A0A1L1RS10	RRP7 domain-containing protein	RRP7A	4	1	1	1	275	31.2	9.82	0.783326	0.893974	0.910614	0.862638	1.14874	1.03408	1.10705	1.09662	0.786632	0.0109251
F1NGQ3	Protein kinase domain-containing protein	PBK	11	4	4	6	322	35.4	5.29	1.02435	0.811912	0.823959	0.886741	1.1399	1.20856	1.03628	1.12825	0.785946	0.0470741
A0A1D5P0C4	Uncharacterized protein	TIAM1	1	1	1	1	1594	178.4	6.64	0.87651	0.836951	0.955001	0.889487	1.02744	1.1243	1.26144	1.13773	0.781812	0.0311873
R4GKC8	PDZ and LIM domain protein 7	PDLIM7	21	9	9	18	419	46	8.65	0.974582	0.852949	0.874519	0.900684	1.23939	1.13721	1.08798	1.15486	0.779906	0.0120246
Q6EE31	Q6EE31	Q6EE31	59	1	30	162	548	59.4	5.53	0.813719	0.984741	0.84374	0.880733	1.00976	1.1964	1.18472	1.13029	0.779208	0.0357368
A0A1D5PV87	Uncharacterized protein	TRIM67	2	1	1	1	717	78.1	7.33	0.934541	0.856378	0.868965	0.886628	1.24649	1.1313	1.04104	1.13961	0.77801	0.0169535
A0A088BHM9	Epidermal differentiation protein	EDPE	68	13	13	53	316	34.7	4.51	0.811188	0.857221	0.862768	0.843726	1.05473	1.22826	0.974548	1.08585	0.777021	0.0342088
Q90753	Q90753	Q90753	6	3	9	11	1630	183.3	7.75	0.90187	0.930408	0.935643	0.92264	1.04312	1.27275	1.26419	1.19335	0.773149	0.0234325
R4GLV4	FHA domain-containing protein	MKI67	0	1	1	1	2561	284	9.55	1.03888	0.73739	0.845954	0.874074	1.14386	1.17202	1.09581	1.13723	0.768599	0.0443729
H9KYV9	ETS variant 3	ETV3	3	1	1	1	532	58.8	8.25	0.835057	0.828704	0.926971	0.863577	1.19729	1.07992	1.10095	1.12605	0.766905	0.00548144
P40220	Cellular retinoic acid-binding protein 1	CRABP1	66	9	9	42	137	15.7	5.39	0.953285	0.816128	0.875018	0.881477	1.12394	1.03702	1.31674	1.15923	0.760397	0.0388267
F1NXB9	Component of oligomeric Golgi complex 3	COG3	5	3	3	3	825	93.9	5.85	0.938503	0.85448	0.908316	0.900433	1.26887	1.16854	1.12296	1.18679	0.758714	0.00447348
Q5F417	Q5F417	Q5F417	3	2	2	2	621	69.6	7.36	0.829564	0.903818	0.899404	0.877596	1.17455	1.16317	1.14288	1.1602	0.756418	0.000392938
F1NBQ1	HTH La-type RNA-binding domain-containing protein	LARP1B	3	1	3	3	1027	117.2	7.31	0.858827	1.10495	0.755745	0.906508	1.16466	1.23896	1.23281	1.21214	0.747855	0.0452167
A0A3Q2U6G0	Uncharacterized protein	GRPEL2	7	1	1	1	149	17	9.54	0.875675	0.906634	0.799363	0.860557	1.0502	1.24624	1.17811	1.15819	0.743021	0.0105828
E1C5V6	Acyl-coenzyme A oxidase	ACOX2	2	1	1	1	675	75.4	8	0.652564	0.932053	0.807984	0.797534	1.04537	1.03094	1.14827	1.07486	0.741988	0.0355294
E1BUS4	FAM192A_Fyv6_N domain-containing protein	FAM192A	6	1	1	1	255	28.7	5.26	0.901469	0.797005	0.829768	0.842747	1.16592	1.1523	1.10151	1.13991	0.73931	0.00124445
Q5ZHV6	Q5ZHV6	Q5ZHV6	30	6	6	13	222	24.8	7.49	0.862497	0.825945	0.861859	0.8501	1.35469	0.98888	1.11337	1.15231	0.737733	0.0489731
P41366	Vitelline membrane outer layer protein 1	VMO1	5	1	1	1	183	20.2	8.47	0.916771	0.937688	0.954801	0.93642	1.48506	1.25441	1.12597	1.28848	0.726762	0.0290207
F1NBA1	Glutamyl-tRNA(Gln) amidotransferase subunit C, mitochondrial	GATC	11	1	1	1	140	15.7	4.81	0.969544	0.76989	0.866784	0.868739	1.16435	1.28124	1.14506	1.19688	0.725837	0.0101823
Q9PU47	PDZ and LIM domain protein 3	PDLIM3	39	1	9	13	315	34.3	8.43	0.991454	0.830192	0.759421	0.860356	1.29209	1.15324	1.11996	1.18843	0.723943	0.0192662
P09540	Myosin light chain, embryonic		55	7	9	36	185	20.6	5.1	0.815766	0.844005	0.904715	0.854829	1.29531	1.2445	1.09075	1.21019	0.70636	0.00602596
A0A1D5P287	Myosin-11	MYH11	55	88	116	572	1978	228.6	5.55	0.939818	0.833391	0.858079	0.877096	1.43439	1.13931	1.15232	1.24201	0.706192	0.0228526
A0A1L1RU52	Tropomyosin alpha-1 chain	TPM1	64	3	20	198	248	28.7	4.74	0.894525	0.897326	0.861568	0.884473	1.34812	1.20915	1.24297	1.26674	0.698225	0.00091563
Q5ZIS4	Q5ZIS4	Q5ZIS4	3	1	1	1	675	74	5	0.620051	0.876852	0.804694	0.767199	1.07444	1.0644	1.34557	1.16147	0.660542	0.0301084
A0A1D5PRZ0	Uncharacterized protein	GGA1	2	2	2	2	665	73	5.39	0.891268	0.773088	0.765492	0.809949	1.42264	1.2089	1.13052	1.25402	0.645882	0.00995375
F1NY60	Uncharacterized protein	SMOC1	2	1	1	1	457	50.4	8.37	1.02391	0.600553	0.762788	0.79575	1.09627	1.29328	1.35195	1.24717	0.638045	0.036174
P19966	Transgelin	TAGLN	69	12	14	100	200	22.3	8.81	0.906158	0.683826	0.76588	0.785288	1.63832	1.13945	1.1892	1.32232	0.593871	0.0350853
E1BZ05	Desmin	DES	73	5	34	266	464	53.5	5.38	0.87645	0.645481	0.765397	0.762443	1.68887	1.09422	1.19166	1.32492	0.575465	0.0453727
P02542	Desmin	DES	67	3	32	238	463	53.2	5.58	0.628964	0.582413	0.636589	0.615989	1.87162	1.22442	1.40259	1.49954	0.410784	0.0103382
